# Supplementary material for: Animal trait variation at the within-individual level: erythrocyte size variation and malaria infection in a tropical lizard
Source: PeerJ. 2022 Feb 23;10:e12761. doi: 10.7717/peerj.12761 (PMC8881909; doi:10.7717/peerj.12761)
Supplement: Supplemental Information 1 [file peerj-10-12761-s001.zip]

Archive with 14 entries (13 files):
- code_data_wiv_erysize/
- code_data_wiv_erysize/wiv_erythrocite_analysis.Rmd
- __MACOSX/code_data_wiv_erysize/._wiv_erythrocite_analysis.Rmd
- code_data_wiv_erysize/wiv_erythrocite_analysis.pdf
- code_data_wiv_erysize/.DS_Store
- __MACOSX/code_data_wiv_erysize/._.DS_Store
- code_data_wiv_erysize/seasonalGundAzuro_datc.csv
- __MACOSX/code_data_wiv_erysize/._seasonalGundAzuro_datc.csv
- code_data_wiv_erysize/agundlachiWIV-09-2021.csv
- __MACOSX/code_data_wiv_erysize/._agundlachiWIV-09-2021.csv
- code_data_wiv_erysize/gundMatureErys.csv
- __MACOSX/code_data_wiv_erysize/._gundMatureErys.csv
- code_data_wiv_erysize/gundImmatErys.csv
- __MACOSX/code_data_wiv_erysize/._gundImmatErys.csv
