# Supplementary material for: Animal trait variation at the within-individual level: erythrocyte size variation and malaria infection in a tropical lizard
Source: PeerJ. 2022 Feb 23;10:e12761. doi: 10.7717/peerj.12761 (PMC8881909; doi:10.7717/peerj.12761)
Supplement: Supplemental Information 1 [file peerj-10-12761-s001.zip › code_data_wiv_erysize/seasonalGundAzuro_datc.csv]

Date	UID	Weight	SVL	Tail	Spp	Sex	Infected..Slide.	AZR..Slide.	AZW..Slide.	FL..Slide.	DNA	Infecciones.PCR
6/22/15	472	8.4	65	R	A. gundlachi	M	1	1	0	0	1	1
6/22/15	476	4	53	C	A. gundlachi	F	1	1	0	0	1	1
6/22/15	491	5.9	66	C	A. gundlachi	M	1	1	0	0	1	1
6/24/15	546	3.2	49	C	A. gundlachi	F	1	1	0	0	1	1
6/24/15	558	2.3	45	R	A. gundlachi	F	1	1	0	0	1	1
6/25/15	566	7	65	R	A. gundlachi	M	1	1	0	0	1	1
6/25/15	573	5.1	60	C	A. gundlachi	M	1	1	0	0	1	1
6/25/15	594	8	67	C	A. gundlachi	M	1	1	0	0	1	1
6/30/15	649	2.6	50	R	A. gundlachi	M	1	1	0	0	1	1
7/1/15	657	3.9	54	R	A. gundlachi	M	1	1	0	0	1	1
7/2/15	684	8.2	68	C	A. gundlachi	M	1	1	0	0	1	1
7/2/15	697	2.7	50	C	A. gundlachi	F	1	1	0	0	1	1
7/2/15	727	2.3	46	C	A. gundlachi	F	1	1	0	0	1	1
7/6/15	735	6	60	C	A. gundlachi	M	1	1	0	0	1	1
7/6/15	754	6.3	61	C	A. gundlachi	M	1	1	0	0	1	1
7/6/15	755	6.4	69	C	A. gundlachi	M	1	1	0	0	1	1
7/6/15	759	4.2	55	C	A. gundlachi	M	1	1	0	0	1	1
7/8/15	824	5.9	63	R	A. gundlachi	M	1	1	0	0	1	1
7/8/15	831	6	58	R	A. gundlachi	M	1	1	0	0	1	1
7/8/15	837	2.6	50	C	A. gundlachi	M	1	1	0	0	1	1
7/8/15	841	8.3	66	R	A. gundlachi	M	1	1	0	0	1	1
7/8/15	849	8.1	60	R	A. gundlachi	M	1	1	0	0	1	1
7/8/15	858	2.6	48	R	A. gundlachi	M	1	1	0	0	1	1
7/13/15	912	8.1	64	R	A. gundlachi	M	1	1	0	0	1	1
7/13/15	913	8.9	71	R	A. gundlachi	M	1	1	0	0	1	1
7/13/15	915	7	66	R	A. gundlachi	M	1	1	0	0	1	1
7/13/15	924	6.4	65	R	A. gundlachi	M	1	1	0	0	1	1
7/14/15	934	2	44	C	A. gundlachi	M	1	1	0	0	1	1
7/14/15	936	2.2	47	C	A. gundlachi	M	1	1	0	0	1	1
7/14/15	937	2.3	47	R	A. gundlachi	M	1	1	0	0	1	1
7/14/15	951	3.3	52	C	A. gundlachi	M	1	1	0	0	1	1
7/14/15	959	2.4	47	B	A. gundlachi	M	1	1	0	0	1	1
7/14/15	960	6.4	59	C	A. gundlachi	M	1	1	0	0	1	1
7/14/15	969	6.5	65	C	A. gundlachi	M	1	1	0	0	1	1
7/15/15	976	2.4	47	R	A. gundlachi	M	1	1	0	0	1	1
7/15/15	977	2.5	44	C	A. gundlachi	M	1	1	0	0	1	1
7/15/15	998	7.6	63	C	A. gundlachi	M	1	1	0	0	1	1
7/16/15	1035	5.2	62	C	A. gundlachi	M	1	1	0	0	1	1
7/16/15	1059	2.4	45	R	A. gundlachi	F	1	1	0	0	1	1
7/16/15	1071	6.6	67	C	A. gundlachi	M	1	1	0	0	1	1
7/16/15	1083	8.6	66	R	A. gundlachi	M	1	1	0	0	1	1
7/20/15	1109	6.5	61	R	A. gundlachi	M	1	1	0	0	1	1
7/20/15	1110	2.4	44	C	A. gundlachi	M	1	1	0	0	1	1
7/21/15	1149	5.9	58	C	A. gundlachi	M	1	1	0	0	1	1
7/21/15	1168	7	30	R	A. gundlachi	M	1	1	0	0	1	1
7/21/15	1170	5.3	55	B	A. gundlachi	M	1	1	0	0	1	1
7/21/15	1171	6.1	59	R	A. gundlachi	M	1	1	0	0	1	1
7/21/15	1185	6.5	64	C	A. gundlachi	M	1	1	0	0	1	1
7/21/15	1188	3.2	46	C	A. gundlachi	M	1	1	0	0	1	1
7/21/15	1198	6.2	62	C	A. gundlachi	M	1	1	0	0	1	1
7/21/15	1199	2.4	35	C	A. gundlachi	M	1	1	0	0	1	1
7/22/15	1205	2.3	45	C	A. gundlachi	F	1	1	0	0	1	1
7/22/15	1250	9	69	R	A. gundlachi	M	1	1	0	0	1	1
7/22/15	1255	4.1	55	C	A. gundlachi	M	1	1	0	0	1	1
7/23/15	1265	4.3	58	C	A. gundlachi	M	1	1	0	0	1	1
7/23/15	1301	5.3	54	C	A. gundlachi	M	1	1	0	0	1	1
7/23/15	1304	8.3	61	C	A. gundlachi	M	1	1	0	0	1	1
7/23/15	1322	3.3	53	C	A. gundlachi	M	1	1	0	0	1	1
7/23/15	1326	3.5	50	C	A. gundlachi	M	1	1	0	0	1	1
7/23/15	1329	1.8	45	C	A. gundlachi	F	1	1	0	0	1	1
7/28/15	1410	5	49	C	A. gundlachi	M	1	1	0	0	1	1
7/29/15	1422	6.5	67	C	A. gundlachi	M	1	1	0	0	1	1
7/29/15	1423	4.3	58	C	A. gundlachi	M	1	1	0	0	1	1
7/29/15	1442	2.5	45	C	A. gundlachi	F	1	1	0	0	1	1
7/29/15	1456	7.7	68	C	A. gundlachi	M	1	1	0	0	1	1
7/30/15	1477	6.6	59	C	A. gundlachi	M	1	1	0	0	1	1
7/30/15	1483	6.9	58	C	A. gundlachi	M	1	1	0	0	1	1
7/30/15	1484	7.6	66	C	A. gundlachi	M	1	1	0	0	1	1
8/4/15	1521	4.7	61	C	A. gundlachi	M	1	1	0	0	1	1
8/4/15	1523	4.8	60	C	A. gundlachi	M	1	1	0	0	1	1
1/11/16	1532	2.4	45	C	A. gundlachi	F	1	1	0	0	1	1
1/11/16	1541	2.1	41	R	A. gundlachi	F	1	1	0	0	1	1
1/11/16	1542	1.9	43	C	A. gundlachi	F	1	1	0	0	1	1
1/11/16	1547	2	43	C	A. gundlachi	F	1	1	0	0	1	1
1/11/16	1550	2.1	46	C	A. gundlachi	F	1	1	0	0	1	1
1/11/16	1552	2.6	46	R	A. gundlachi	F	1	1	0	0	1	1
1/11/16	1553	2.3	44	C	A. gundlachi	F	1	1	0	0	1	1
1/11/16	1557	2.3	46	R	A. gundlachi	F	1	1	0	0	1	1
1/11/16	1566	3.5	50	R	A. gundlachi	M	1	1	0	0	1	1
1/11/16	1568	3	48	R	A. gundlachi	M	1	1	0	0	1	1
1/11/16	1570	6.4	63	C	A. gundlachi	M	1	1	0	0	1	1
1/12/16	1603	6.3	61	C	A. gundlachi	M	1	1	0	0	1	1
1/12/16	1606	7.3	66	C	A. gundlachi	M	1	1	0	0	1	1
1/15/16	1620	7.2	63	C	A. gundlachi	M	1	1	0	0	1	1
1/15/16	1632	2.4	45	C	A. gundlachi	F	1	1	0	0	1	1
1/15/16	1646	6.5	65	R	A. gundlachi	M	1	1	0	0	1	1
1/19/16	1665	2.1	46	C	A. gundlachi	F	1	1	0	0	1	1
1/21/16	1719	2.3	48	C	A. gundlachi	F	1	1	0	0	1	1
1/22/16	1753	5.9	57	R	A. gundlachi	M	1	1	0	0	1	1
1/22/16	1764	8.2	70	R	A. gundlachi	M	1	1	0	0	1	1
1/26/16	1773	2.4	46	R	A. gundlachi	F	1	1	0	0	1	1
1/27/16	1818	4	54	C	A. gundlachi	M	1	1	0	0	1	1
1/27/16	1830	7.4	66	R	A. gundlachi	M	1	1	0	0	1	1
1/27/16	1837	7.3	63	R	A. gundlachi	M	1	1	0	0	1	1
1/28/16	1872	4.1	56	C	A. gundlachi	M	1	1	0	0	1	1
2/2/16	1947	6.9	67	C	A. gundlachi	M	1	1	0	0	1	1
2/5/16	2022	6.9	63	R	A. gundlachi	M	1	1	0	0	1	1
2/5/16	2041	3.2	49	C	A. gundlachi	M	1	1	0	0	1	1
2/8/16	2066	2.4	46	R	A. gundlachi	F	1	1	0	0	1	1
2/8/16	2088	1.7	42	C	A. gundlachi	M	1	1	0	0	1	1
2/8/16	2092	4.8	56	R	A. gundlachi	M	1	1	0	0	1	1
2/9/16	2130	7.1	65	C	A. gundlachi	M	1	1	0	0	1	1
2/9/16	2151	6.1	63	R	A. gundlachi	M	1	1	0	0	1	1
2/10/16	2167	9.4	68	C	A. gundlachi	M	1	1	0	0	1	1
2/10/16	2180	6.7	65	C	A. gundlachi	M	1	1	0	0	1	1
2/10/16	2183	7.7	62	C	A. gundlachi	M	1	1	0	0	1	1
2/17/16	2235	4.2	57	C	A. gundlachi	M	1	1	0	0	1	1
2/17/16	2246	5.4	60	C	A. gundlachi	M	1	1	0	0	1	1
6/17/15	399	1.3	37	C	A. gundlachi	F	0	0	0	0	1	0
6/17/15	400	3	48	C	A. gundlachi	M	0	0	0	0	1	0
6/17/15	402	2.5	44	C	A. gundlachi	F	0	0	0	0	1	0
6/17/15	404	4.7	53	R	A. gundlachi	M	0	0	0	0	1	0
6/17/15	409	3.6	49	C	A. gundlachi	M	0	0	0	0	1	0
6/17/15	411	4.1	49	C	A. gundlachi	M	0	0	0	0	1	0
6/17/15	412	2.5	42	C	A. gundlachi	F	0	0	0	0	1	0
6/17/15	413	5.1	58	C	A. gundlachi	M	0	0	0	0	1	0
6/17/15	414	2.3	42	C	A. gundlachi	F	0	0	0	0	1	0
6/17/15	416	3.7	58	C	A. gundlachi	M	0	0	0	0	1	0
6/17/15	419	1.6	40	C	A. gundlachi	M	0	0	0	0	1	0
6/17/15	420	5.9	58	C	A. gundlachi	M	0	0	0	0	1	0
6/17/15	423	2.5	45	C	A. gundlachi	F	0	0	0	0	1	0
6/17/15	425	2.5	44	C	A. gundlachi	F	0	0	0	0	1	0
6/17/15	427	8.5	67	C	A. gundlachi	M	0	0	0	0	1	0
6/17/15	433	2.2	44	C	A. gundlachi	F	0	0	0	0	1	0
6/17/15	437	1.9	42	C	A. gundlachi	M	0	0	0	0	1	0
6/18/15	439	6.1	61	C	A. gundlachi	M	0	0	0	0	1	0
6/18/15	441	8.6	69	C	A. gundlachi	M	0	0	0	0	1	0
6/18/15	443	2.7	46	C	A. gundlachi	F	0	0	0	0	1	0
6/18/15	448	1.6	39	C	A. gundlachi	M	0	0	0	0	1	0
6/18/15	451	6	58	R	A. gundlachi	M	0	0	0	0	1	0
6/18/15	452	2.4	45	C	A. gundlachi	M	0	0	0	0	1	0
6/18/15	454	6.2	61	C	A. gundlachi	M	0	0	0	0	1	0
6/18/15	457	2.7	43	C	A. gundlachi	M	0	0	0	0	1	0
6/18/15	458	2.3	44	C	A. gundlachi	F	0	0	0	0	1	0
6/18/15	461	7.4	60	C	A. gundlachi	M	0	0	0	0	1	0
6/18/15	462	7.8	62	R	A. gundlachi	M	0	0	0	0	1	0
6/22/15	466	6.8	61	C	A. gundlachi	M	0	0	0	0	1	0
6/22/15	468	2.1	42	C	A. gundlachi	M	0	0	0	0	1	0
6/22/15	469	2.1	42	R	A. gundlachi	M	0	0	0	0	1	0
6/22/15	470	1.8	41	C	A. gundlachi	M	0	0	0	0	1	0
6/22/15	471	3.4	49	R	A. gundlachi	M	0	0	0	0	1	0
6/22/15	475	2.3	45	C	A. gundlachi	M	0	0	0	0	1	0
6/22/15	478	3.3	51	C	A. gundlachi	M	0	0	0	0	1	0
6/22/15	480	3.4	50	R	A. gundlachi	M	0	0	0	0	1	0
6/22/15	481	1.5	40	C	A. gundlachi	F	0	0	0	0	1	0
6/22/15	482	1.7	39	C	A. gundlachi	F	0	0	0	0	1	0
6/22/15	483	1.9	42	C	A. gundlachi	M	0	0	0	0	1	0
6/22/15	489	3.5	51	C	A. gundlachi	F	0	0	0	0	1	0
6/22/15	492	2.2	43	C	A. gundlachi	M	0	0	0	0	1	0
6/22/15	496	2.4	45	C	A. gundlachi	M	0	0	0	0	1	0
6/22/15	497	2.1	45	C	A. gundlachi	M	0	0	0	0	1	0
6/22/15	498	2.2	43	C	A. gundlachi	M	0	0	0	0	1	0
6/22/15	499	1.6	50	C	A. gundlachi	F	0	0	0	0	1	0
6/22/15	500	2	43	C	A. gundlachi	M	0	0	0	0	1	0
6/22/15	501	3.2	44	C	A. gundlachi	M	0	0	0	0	1	0
6/22/15	503	1.4	40	C	A. gundlachi	F	0	0	0	0	1	0
6/23/15	508	1.8	40	C	A. gundlachi	F	0	0	0	0	1	0
6/23/15	510	2.7	45	C	A. gundlachi	F	0	0	0	0	1	0
6/23/15	514	8.3	65	C	A. gundlachi	M	0	0	0	0	1	0
6/23/15	515	7	60	C	A. gundlachi	M	0	0	0	0	1	0
6/23/15	520	2.9	45	C	A. gundlachi	M	0	0	0	0	1	0
6/23/15	522	1.8	40	C	A. gundlachi	F	0	0	0	0	1	0
6/24/15	524	1.4	39	R	A. gundlachi	M	0	0	0	0	1	0
6/24/15	530	5.3	59	R	A. gundlachi	M	0	0	0	0	1	0
6/24/15	531	2.6	49	C	A. gundlachi	M	0	0	0	0	1	0
6/24/15	532	3.8	52	C	A. gundlachi	M	0	0	0	0	1	0
6/24/15	533	1.1	40	C	A. gundlachi	F	0	0	0	0	1	0
6/24/15	540	1.1	39	C	A. gundlachi	M	0	0	0	0	1	0
6/24/15	553	1.8	42	R	A. gundlachi	F	0	0	0	0	1	0
6/24/15	554	1.8	32	C	A. gundlachi	F	0	0	0	0	1	0
6/24/15	555	3	50	C	A. gundlachi	M	0	0	0	0	1	0
6/24/15	557	2.5	45	R	A. gundlachi	M	0	0	0	0	1	0
6/25/15	562	3.1	50	C	A. gundlachi	M	0	0	0	0	1	0
6/25/15	563	2.2	44	C	A. gundlachi	M	0	0	0	0	1	0
6/25/15	565	4.2	60	C	A. gundlachi	M	0	0	0	0	1	0
6/25/15	567	2.5	47	C	A. gundlachi	M	0	0	0	0	1	0
6/25/15	568	2.4	46	C	A. gundlachi	F	0	0	0	0	1	0
6/25/15	569	1.8	41	R	A. gundlachi	F	0	0	0	0	1	0
6/25/15	570	5.5	61	C	A. gundlachi	M	0	0	0	0	1	0
6/25/15	572	4.1	51	R	A. gundlachi	M	0	0	0	0	1	0
6/25/15	575	2.1	45	C	A. gundlachi	M	0	0	0	0	1	0
6/25/15	579	2.7	45	R	A. gundlachi	F	0	0	0	0	1	0
6/25/15	581	5.3	61	C	A. gundlachi	M	0	0	0	0	1	0
6/25/15	582	2	45	R	A. gundlachi	F	0	0	0	0	1	0
6/25/15	583	2.4	45	C	A. gundlachi	F	0	0	0	0	1	0
6/25/15	584	2.1	44	C	A. gundlachi	F	0	0	0	0	1	0
6/25/15	590	7.1	69	R	A. gundlachi	M	0	0	0	0	1	0
6/25/15	595	5.4	59	R	A. gundlachi	M	0	0	0	0	1	0
6/25/15	596	4.9	62	R	A. gundlachi	M	0	0	0	0	1	0
6/25/15	597	4.2	51	C	A. gundlachi	M	0	0	0	0	1	0
6/25/15	598	2	45	R	A. gundlachi	F	0	0	0	0	1	0
6/25/15	599	1.9	43	C	A. gundlachi	F	0	0	0	0	1	0
6/25/15	600	2.2	46	C	A. gundlachi	F	0	0	0	0	1	0
6/25/15	601	2.1	45	C	A. gundlachi	F	0	0	0	0	1	0
6/25/15	602	2.3	47	C	A. gundlachi	M	0	0	0	0	1	0
6/25/15	603	1.4	40	C	A. gundlachi	M	0	0	0	0	1	0
6/25/15	604	2.3	44	C	A. gundlachi	M	0	0	0	0	1	0
6/25/15	605	2.5	45	R	A. gundlachi	M	0	0	0	0	1	0
6/29/15	606	4.6	60	C	A. gundlachi	M	0	0	0	0	1	0
6/29/15	608	2.5	45	R	A. gundlachi	F	0	0	0	0	1	0
6/29/15	609	1.9	43	C	A. gundlachi	F	0	0	0	0	1	0
6/29/15	610	2.2	42	R	A. gundlachi	M	0	0	0	0	1	0
6/29/15	619	2.3	45	C	A. gundlachi	M	0	0	0	0	1	0
6/29/15	621	7.4	60	C	A. gundlachi	M	0	0	0	0	1	0
6/29/15	623	3.3	59	R	A. gundlachi	M	0	0	0	0	1	0
6/29/15	624	3.5	50	C	A. gundlachi	M	0	0	0	0	1	0
6/29/15	629	2.2	45	C	A. gundlachi	F	0	0	0	0	1	0
6/29/15	632	2.5	45	C	A. gundlachi	F	0	0	0	0	1	0
6/29/15	637	2.2	45	R	A. gundlachi	M	0	0	0	0	1	0
6/29/15	639	2.8	45	C	A. gundlachi	M	0	0	0	0	1	0
6/29/15	642	4.3	55	C	A. gundlachi	M	0	0	0	0	1	0
6/30/15	651	2.1	43	C	A. gundlachi	M	0	0	0	0	1	0
6/30/15	652	6.3	60	R	A. gundlachi	M	0	0	0	0	1	0
6/30/15	653	4.3	53	C	A. gundlachi	M	0	0	0	0	1	0
6/30/15	654	8.6	67	C	A. gundlachi	M	0	0	0	0	1	0
7/1/15	655	2.3	45	C	A. gundlachi	F	0	0	0	0	1	0
7/1/15	659	1.7	41	C	A. gundlachi	F	0	0	0	0	1	0
7/1/15	661	2.8	48	C	A. gundlachi	M	0	0	0	0	1	0
7/1/15	664	7	62	C	A. gundlachi	M	0	0	0	0	1	0
7/1/15	669	5	55	C	A. gundlachi	M	0	0	0	0	1	0
7/1/15	674	2.7	52	R	A. gundlachi	M	0	0	0	0	1	0
7/1/15	678	1.9	42	B	A. gundlachi	F	0	0	0	0	1	0
7/2/15	682	6.5	60	C	A. gundlachi	M	0	0	0	0	1	0
7/2/15	683	2.4	45	C	A. gundlachi	M	0	0	0	0	1	0
7/2/15	685	2.5	45	C	A. gundlachi	F	0	0	0	0	1	0
7/2/15	686	6.4	64	C	A. gundlachi	M	0	0	0	0	1	0
7/2/15	687	2.6	45	C	A. gundlachi	F	0	0	0	0	1	0
7/2/15	689	8	64	R	A. gundlachi	M	0	0	0	0	1	0
7/2/15	692	3	49	R	A. gundlachi	M	0	0	0	0	1	0
7/2/15	693	2.1	42	C	A. gundlachi	M	0	0	0	0	1	0
7/2/15	694	5.1	63	C	A. gundlachi	M	0	0	0	0	1	0
7/2/15	695	1.6	42	R	A. gundlachi	F	0	0	0	0	1	0
7/2/15	698	4.6	56	R	A. gundlachi	M	0	0	0	0	1	0
7/2/15	699	2.9	46	C	A. gundlachi	F	0	0	0	0	1	0
7/2/15	702	1.8	40	R	A. gundlachi	F	0	0	0	0	1	0
7/2/15	704	1.6	39	C	A. gundlachi	M	0	0	0	0	1	0
7/2/15	705	8	66	C	A. gundlachi	M	0	0	0	0	1	0
7/2/15	707	5.4	55	C	A. gundlachi	M	0	0	0	0	1	0
7/2/15	709	5.6	55	R	A. gundlachi	M	0	0	0	0	1	0
7/2/15	714	1.2	36	C	A. gundlachi	F	0	0	0	0	1	0
7/2/15	715	2.4	45	C	A. gundlachi	F	0	0	0	0	1	0
7/2/15	716	2.4	41	C	A. gundlachi	F	0	0	0	0	1	0
7/2/15	719	2.1	42	R	A. gundlachi	F	0	0	0	0	1	0
7/2/15	720	2	29	C	A. gundlachi	M	0	0	0	0	1	0
7/2/15	721	3.5	50	C	A. gundlachi	M	0	0	0	0	1	0
7/2/15	723	8.9	65	R	A. gundlachi	M	0	0	0	0	1	0
7/2/15	726	6.2	42	C	A. gundlachi	F	0	0	0	0	1	0
7/2/15	728	2	42	R	A. gundlachi	F	0	0	0	0	1	0
7/6/15	731	3.5	50	C	A. gundlachi	M	0	0	0	0	1	0
7/6/15	732	5.8	60	C	A. gundlachi	M	0	0	0	0	1	0
7/6/15	733	3.4	50	C	A. gundlachi	M	0	0	0	0	1	0
7/6/15	734	2.6	44	C	A. gundlachi	M	0	0	0	0	1	0
7/6/15	736	1.6	40	R	A. gundlachi	M	0	0	0	0	1	0
7/6/15	738	3.3	48	C	A. gundlachi	M	0	0	0	0	1	0
7/6/15	739	4.4	60	C	A. gundlachi	M	0	0	0	0	1	0
7/6/15	740	3.6	53	R	A. gundlachi	M	0	0	0	0	1	0
7/6/15	742	5.1	59	C	A. gundlachi	M	0	0	0	0	1	0
7/6/15	743	6.1	59	R	A. gundlachi	M	0	0	0	0	1	0
7/6/15	744	3.2	50	C	A. gundlachi	F	0	0	0	0	1	0
7/6/15	745	2.6	41	C	A. gundlachi	F	0	0	0	0	1	0
7/6/15	746	2.1	42	C	A. gundlachi	M	0	0	0	0	1	0
7/6/15	747	2.4	46	R	A. gundlachi	M	0	0	0	0	1	0
7/6/15	748	1.5	40	C	A. gundlachi	F	0	0	0	0	1	0
7/6/15	749	3.1	42	C	A. gundlachi	M	0	0	0	0	1	0
7/6/15	750	3.2	43	C	A. gundlachi	F	0	0	0	0	1	0
7/6/15	751	2.9	44	C	A. gundlachi	M	0	0	0	0	1	0
7/6/15	753	4.3	50	C	A. gundlachi	M	0	0	0	0	1	0
7/6/15	760	4.3	52	C	A. gundlachi	NA	0	0	0	0	1	0
7/6/15	762	2.5	46	C	A. gundlachi	F	0	0	0	0	1	0
7/6/15	764	3.1	53	C	A. gundlachi	M	0	0	0	0	1	0
7/6/15	765	2.6	44	C	A. gundlachi	F	0	0	0	0	1	0
7/7/15	778	3.5	49	C	A. gundlachi	M	0	0	0	0	1	0
7/7/15	779	2	40	R	A. gundlachi	M	0	0	0	0	1	0
7/7/15	780	1.9	39	R	A. gundlachi	M	0	0	0	0	1	0
7/7/15	783	6.3	61	C	A. gundlachi	M	0	0	0	0	1	0
7/7/15	784	8.1	64	C	A. gundlachi	M	0	0	0	0	1	0
7/7/15	785	4.4	50	C	A. gundlachi	M	0	0	0	0	1	0
7/7/15	788	2.1	43	R	A. gundlachi	M	0	0	0	0	1	0
7/7/15	794	3.5	49	C	A. gundlachi	M	0	0	0	0	1	0
7/7/15	797	5.9	55	C	A. gundlachi	M	0	0	0	0	1	0
7/7/15	800	6.2	60	C	A. gundlachi	M	0	0	0	0	1	0
7/7/15	801	2.6	45	C	A. gundlachi	M	0	0	0	0	1	0
7/7/15	802	2.3	40	C	A. gundlachi	M	0	0	0	0	1	0
7/7/15	804	2.6	45	C	A. gundlachi	F	0	0	0	0	1	0
7/7/15	806	1.7	38	C	A. gundlachi	M	0	0	0	0	1	0
7/7/15	807	2.9	49	C	A. gundlachi	M	0	0	0	0	1	0
7/8/15	809	1.3	40	C	A. gundlachi	F	0	0	0	0	1	0
7/8/15	811	1.1	37	C	A. gundlachi	M	0	0	0	0	1	0
7/8/15	813	1.9	40	C	A. gundlachi	F	0	0	0	0	1	0
7/8/15	815	1.6	41	R	A. gundlachi	M	0	0	0	0	1	0
7/8/15	816	5.8	64	R	A. gundlachi	M	0	0	0	0	1	0
7/8/15	817	3.6	50	C	A. gundlachi	M	0	0	0	0	1	0
7/8/15	820	3.6	64	R	A. gundlachi	M	0	0	0	0	1	0
7/8/15	825	3.6	57	R	A. gundlachi	M	0	0	0	0	1	0
7/8/15	826	3.5	49	R	A. gundlachi	M	0	0	0	0	1	0
7/8/15	827	3.1	50	C	A. gundlachi	M	0	0	0	0	1	0
7/8/15	828	1.6	40	R	A. gundlachi	M	0	0	0	0	1	0
7/8/15	829	4.8	61	C	A. gundlachi	M	0	0	0	0	1	0
7/8/15	835	3.7	53	C	A. gundlachi	M	0	0	0	0	1	0
7/8/15	845	2.5	50	C	A. gundlachi	M	0	0	0	0	1	0
7/8/15	848	2.4	45	C	A. gundlachi	F	0	0	0	0	1	0
7/8/15	850	2.6	45	R	A. gundlachi	F	0	0	0	0	1	0
7/8/15	851	7.1	63	R	A. gundlachi	M	0	0	0	0	1	0
7/8/15	854	2.4	46	R	A. gundlachi	F	0	0	0	0	1	0
7/8/15	859	2.5	47	R	A. gundlachi	F	0	0	0	0	1	0
7/8/15	861	2.8	46	C	A. gundlachi	F	0	0	0	0	1	0
7/9/15	864	3.2	48	C	A. gundlachi	M	0	0	0	0	1	0
7/9/15	865	6.7	66	C	A. gundlachi	M	0	0	0	0	1	0
7/9/15	867	3.7	47	R	A. gundlachi	M	0	0	0	0	1	0
7/9/15	869	2.9	44	C	A. gundlachi	F	0	0	0	0	1	0
7/9/15	870	1.9	41	C	A. gundlachi	M	0	0	0	0	1	0
7/9/15	871	1.1	37	C	A. gundlachi	M?	0	0	0	0	1	0
7/9/15	872	1.6	41	C	A. gundlachi	F	0	0	0	0	1	0
7/9/15	875	5.3	55	C	A. gundlachi	M	0	0	0	0	1	0
7/9/15	876	2.2	45	C	A. gundlachi	F	0	0	0	0	1	0
7/9/15	879	3.6	52	C	A. gundlachi	M	0	0	0	0	1	0
7/9/15	880	4.6	60	C	A. gundlachi	M	0	0	0	0	1	0
7/9/15	882	2.5	45	C	A. gundlachi	M	0	0	0	0	1	0
7/13/15	892	2	46	C	A. gundlachi	M	0	0	0	0	1	0
7/13/15	895	1	41	R	A. gundlachi	F	0	0	0	0	1	0
7/13/15	897	2	46	C	A. gundlachi	F	0	0	0	0	1	0
7/13/15	899	7.4	68	R	A. gundlachi	M	0	0	0	0	1	0
7/13/15	900	2.2	47	C	A. gundlachi	M	0	0	0	0	1	0
7/13/15	902	1.9	47	R	A. gundlachi	M	0	0	0	0	1	0
7/13/15	903	7.8	68	C	A. gundlachi	M	0	0	0	0	1	0
7/13/15	904	7.3	62	C	A. gundlachi	M	0	0	0	0	1	0
7/13/15	905	8	65	C	A. gundlachi	M	0	0	0	0	1	0
7/13/15	914	2.3	42	C	A. gundlachi	M	0	0	0	0	1	0
7/13/15	917	2.1	47	B	A. gundlachi	F	0	0	0	0	1	0
7/13/15	918	1.9	39	C	A. gundlachi	M	0	0	0	0	1	0
7/13/15	920	6	62	R	A. gundlachi	M	0	0	0	0	1	0
7/13/15	922	1.7	42	C	A. gundlachi	M	0	0	0	0	1	0
7/13/15	923	4.3	58	C	A. gundlachi	M	0	0	0	0	1	0
7/14/15	925	2.5	45	R	A. gundlachi	M	0	0	0	0	1	0
7/14/15	926	2.4	45	C	A. gundlachi	M	0	0	0	0	1	0
7/14/15	927	2.2	50	C	A. gundlachi	F	0	0	0	0	1	0
7/14/15	928	2.1	45	R	A. gundlachi	F	0	0	0	0	1	0
7/14/15	930	8.1	65	R	A. gundlachi	M	0	0	0	0	1	0
7/14/15	931	2.2	50	C	A. gundlachi	M	0	0	0	0	1	0
7/14/15	932	4.1	55	C	A. gundlachi	M	0	0	0	0	1	0
7/14/15	935	2.3	43	C	A. gundlachi	M	0	0	0	0	1	0
7/14/15	938	1.9	40	C	A. gundlachi	M	0	0	0	0	1	0
7/14/15	944	6.9	63	C	A. gundlachi	M	0	0	0	0	1	0
7/14/15	945	5.1	60	R	A. gundlachi	M	0	0	0	0	1	0
7/14/15	946	4.3	55	R	A. gundlachi	M	0	0	0	0	1	0
7/14/15	948	2.3	48	C	A. gundlachi	M	0	0	0	0	1	0
7/14/15	949	6	64	R	A. gundlachi	M	0	0	0	0	1	0
7/14/15	952	2.5	47	C	A. gundlachi	M	0	0	0	0	1	0
7/14/15	953	1.9	43	R	A. gundlachi	M	0	0	0	0	1	0
7/14/15	954	2.9	50	R	A. gundlachi	F	0	0	0	0	1	0
7/14/15	956	4.8	58	C	A. gundlachi	M	0	0	0	0	1	0
7/14/15	957	2.4	45	C	A. gundlachi	M	0	0	0	0	1	0
7/14/15	958	5	60	R	A. gundlachi	M	0	0	0	0	1	0
7/14/15	963	3.9	52	C	A. gundlachi	M	0	0	0	0	1	0
7/14/15	965	1.7	39	C	A. gundlachi	F	0	0	0	0	1	0
7/14/15	967	5.5	60	C	A. gundlachi	M	0	0	0	0	1	0
7/14/15	970	1.7	40	B	A. gundlachi	M	0	0	0	0	1	0
7/14/15	971	1.4	39	R	A. gundlachi	F	0	0	0	0	1	0
7/15/15	975	2.2	45	C	A. gundlachi	M	0	0	0	0	1	0
7/15/15	978	2.6	44	R	A. gundlachi	F	0	0	0	0	1	0
7/15/15	979	4.5	55	R	A. gundlachi	M	0	0	0	0	1	0
7/15/15	980	8.5	70	C	A. gundlachi	M	0	0	0	0	1	0
7/15/15	981	2.5	43	C	A. gundlachi	F	0	0	0	0	1	0
7/15/15	982	2.7	45	C	A. gundlachi	F	0	0	0	0	1	0
7/15/15	983	7.6	65	C	A. gundlachi	M	0	0	0	0	1	0
7/15/15	984	2.5	49	C	A. gundlachi	F	0	0	0	0	1	0
7/15/15	986	1.4	40	C	A. gundlachi	M	0	0	0	0	1	0
7/15/15	990	1.8	41	C	A. gundlachi	F	0	0	0	0	1	0
7/15/15	992	7.3	61	C	A. gundlachi	M	0	0	0	0	1	0
7/15/15	995	2.5	42	C	A. gundlachi	F	0	0	0	0	1	0
7/15/15	1001	3	47	R	A. gundlachi	M	0	0	0	0	1	0
7/15/15	1002	2.3	45	C	A. gundlachi	M	0	0	0	0	1	0
7/15/15	1003	2.1	41	C	A. gundlachi	M	0	0	0	0	1	0
7/15/15	1004	2.8	50	C	A. gundlachi	M	0	0	0	0	1	0
7/15/15	1006	3	50	C	A. gundlachi	M	0	0	0	0	1	0
7/15/15	1008	2.6	43	C	A. gundlachi	F	0	0	0	0	1	0
7/15/15	1014	2.3	41	C	A. gundlachi	F	0	0	0	0	1	0
7/15/15	1015	2.1	47	C	A. gundlachi	F	0	0	0	0	1	0
7/15/15	1016	2.6	44	C	A. gundlachi	F	0	0	0	0	1	0
7/15/15	1017	3.8	51	C	A. gundlachi	M	0	0	0	0	1	0
7/15/15	1019	1.5	42	C	A. gundlachi	F	0	0	0	0	1	0
7/15/15	1021	2.5	45	C	A. gundlachi	F	0	0	0	0	1	0
7/15/15	1022	2.8	50	C	A. gundlachi	M	0	0	0	0	1	0
7/15/15	1024	2.3	44	R	A. gundlachi	F	0	0	0	0	1	0
7/15/15	1025	1.9	44	C	A. gundlachi	M	0	0	0	0	1	0
7/16/15	1028	7.1	65	R	A. gundlachi	M	0	0	0	0	1	0
7/16/15	1029	2.2	42	R	A. gundlachi	M	0	0	0	0	1	0
7/16/15	1031	5.6	59	R	A. gundlachi	M	0	0	0	0	1	0
7/16/15	1032	6.8	65	R	A. gundlachi	M	0	0	0	0	1	0
7/16/15	1036	5.4	61	R	A. gundlachi	M	0	0	0	0	1	0
7/16/15	1037	2.2	45	C	A. gundlachi	F	0	0	0	0	1	0
7/16/15	1040	2.4	45	C	A. gundlachi	F	0	0	0	0	1	0
7/16/15	1041	1.4	40	C	A. gundlachi	F	0	0	0	0	1	0
7/16/15	1042	2.1	42	R	A. gundlachi	F	0	0	0	0	1	0
7/16/15	1043	2.8	45	R	A. gundlachi	F	0	0	0	0	1	0
7/16/15	1044	7	65	R	A. gundlachi	M	0	0	0	0	1	0
7/16/15	1046	1.7	42	R	A. gundlachi	F	0	0	0	0	1	0
7/16/15	1049	3.5	50	C	A. gundlachi	M	0	0	0	0	1	0
7/16/15	1050	7.8	70	C	A. gundlachi	M	0	0	0	0	1	0
7/16/15	1052	1.5	38	B	A. gundlachi	F	0	0	0	0	1	0
7/16/15	1055	2.6	45	C	A. gundlachi	F	0	0	0	0	1	0
7/16/15	1056	2.5	42	C	A. gundlachi	F	0	0	0	0	1	0
7/16/15	1058	6.3	65	R	A. gundlachi	M	0	0	0	0	1	0
7/16/15	1062	6.2	66	C	A. gundlachi	M	0	0	0	0	1	0
7/16/15	1063	7.4	65	R	A. gundlachi	M	0	0	0	0	1	0
7/16/15	1064	3.5	54	C	A. gundlachi	M	0	0	0	0	1	0
7/16/15	1069	2.6	45	B	A. gundlachi	F	0	0	0	0	1	0
7/16/15	1070	2	43	C	A. gundlachi	F	0	0	0	0	1	0
7/16/15	1074	2.1	44	R	A. gundlachi	F	0	0	0	0	1	0
7/16/15	1075	2.5	43	C	A. gundlachi	F	0	0	0	0	1	0
7/16/15	1078	6.3	60	C	A. gundlachi	M	0	0	0	0	1	0
7/16/15	1080	6.1	63	C	A. gundlachi	M	0	0	0	0	1	0
7/16/15	1081	2.6	47	C	A. gundlachi	F	0	0	0	0	1	0
7/16/15	1084	1.7	47	R	A. gundlachi	F	0	0	0	0	1	0
7/16/15	1085	5.1	58	C	A. gundlachi	M	0	0	0	0	1	0
7/16/15	1086	3	47	C	A. gundlachi	F	0	0	0	0	1	0
7/20/15	1089	3.7	51	C	A. gundlachi	M	0	0	0	0	1	0
7/20/15	1091	1.9	41	C	A. gundlachi	M	0	0	0	0	1	0
7/20/15	1096	2.1	46	C	A. gundlachi	F	0	0	0	0	1	0
7/20/15	1099	2.5	49	C	A. gundlachi	F	0	0	0	0	1	0
7/20/15	1100	2.9	52	C	A. gundlachi	M	0	0	0	0	1	0
7/20/15	1105	2.3	49	C	A. gundlachi	F	0	0	0	0	1	0
7/20/15	1106	1.6	37	C	A. gundlachi	M	0	0	0	0	1	0
7/20/15	1106	1.6	37	C	A. gundlachi	M	0	0	0	0	1	0
7/20/15	1107	4.9	47	R	A. gundlachi	M	0	0	0	0	1	0
7/20/15	1112	2	42	R	A. gundlachi	M	0	0	0	0	1	0
7/20/15	1113	2.2	44	R	A. gundlachi	F	0	0	0	0	1	0
7/20/15	1114	2.2	43	C	A. gundlachi	F	0	0	0	0	1	0
7/20/15	1117	3.2	49	C	A. gundlachi	M	0	0	0	0	1	0
7/20/15	1122	1.4	37	C	A. gundlachi	M	0	0	0	0	1	0
7/20/15	1124	5.1	55	C	A. gundlachi	M	0	0	0	0	1	0
7/20/15	1125	2.8	49	C	A. gundlachi	M	0	0	0	0	1	0
7/20/15	1130	2.7	45	R	A. gundlachi	F	0	0	0	0	1	0
7/20/15	1131	3.5	52	C	A. gundlachi	F	0	0	0	0	1	0
7/20/15	1132	2.3	44	C	A. gundlachi	F	0	0	0	0	1	0
7/20/15	1133	4.6	57	C	A. gundlachi	M	0	0	0	0	1	0
7/20/15	1134	2.3	46	C	A. gundlachi	M	0	0	0	0	1	0
7/20/15	1136	1.7	42	R	A. gundlachi	F	0	0	0	0	1	0
7/20/15	1141	2.3	45	C	A. gundlachi	F	0	0	0	0	1	0
7/20/15	1142	6.9	62	R	A. gundlachi	M	0	0	0	0	1	0
7/20/15	1147	2.2	45	C	A. gundlachi	F	0	0	0	0	1	0
7/21/15	1150	4	55	C	A. gundlachi	M	0	0	0	0	1	0
7/21/15	1151	4.7	57	C	A. gundlachi	M	0	0	0	0	1	0
7/21/15	1153	7	61	R	A. gundlachi	M	0	0	0	0	1	0
7/21/15	1154	2	43	C	A. gundlachi	F	0	0	0	0	1	0
7/21/15	1157	1.9	43	C	A. gundlachi	F	0	0	0	0	1	0
7/21/15	1159	1.2	44	C	A. gundlachi	F	0	0	0	0	1	0
7/21/15	1160	2.5	45	C	A. gundlachi	M	0	0	0	0	1	0
7/21/15	1161	2	45	C	A. gundlachi	M	0	0	0	0	1	0
7/21/15	1162	1.6	40	C	A. gundlachi	F	0	0	0	0	0	0
7/21/15	1163	8.8	68	C	A. gundlachi	M	0	0	0	0	1	0
7/21/15	1164	2.6	46	C	A. gundlachi	F	0	0	0	0	1	0
7/21/15	1165	4.3	55	R	A. gundlachi	M	0	0	0	0	1	0
7/21/15	1166	3.2	50	C	A. gundlachi	M	0	0	0	0	1	0
7/21/15	1167	2.4	45	C	A. gundlachi	F	0	0	0	0	1	0
7/21/15	1172	2.6	46	C	A. gundlachi	F	0	0	0	0	1	0
7/21/15	1173	2	42	R	A. gundlachi	F	0	0	0	0	1	0
7/21/15	1174	2.4	48	C	A. gundlachi	M	0	0	0	0	1	0
7/21/15	1175	2.2	45	C	A. gundlachi	F	0	0	0	0	1	0
7/21/15	1176	7.7	58	C	A. gundlachi	M	0	0	0	0	1	0
7/21/15	1178	1.7	38	C	A. gundlachi	F	0	0	0	0	1	0
7/21/15	1179	2	41	C	A. gundlachi	M	0	0	0	0	1	0
7/21/15	1180	2.7	48	C	A. gundlachi	M	0	0	0	0	1	0
7/21/15	1186	3.6	46	B	A. gundlachi	M	0	0	0	0	1	0
7/21/15	1187	1.5	36	C	A. gundlachi	M	0	0	0	0	1	0
7/21/15	1189	1.9	37	C	A. gundlachi	F	0	0	0	0	1	0
7/21/15	1190	1.2	34	C	A. gundlachi	F	0	0	0	0	1	0
7/21/15	1191	2.5	43	C	A. gundlachi	F	0	0	0	0	1	0
7/21/15	1192	3.8	43	C	A. gundlachi	M	0	0	0	0	1	0
7/21/15	1193	2.1	44	C	A. gundlachi	M	0	0	0	0	1	0
7/21/15	1195	4.9	56	C	A. gundlachi	M	0	0	0	0	1	0
7/21/15	1196	3.9	49	C	A. gundlachi	M	0	0	0	0	1	0
7/21/15	1201	1.6	37	C	A. gundlachi	M	0	0	0	0	1	0
7/21/15	1202	3.2	47	C	A. gundlachi	M	0	0	0	0	1	0
7/21/15	1203	4.5	51	C	A. gundlachi	M	0	0	0	0	1	0
7/21/15	1204	1.7	40	C	A. gundlachi	M	0	0	0	0	1	0
7/22/15	1206	4.3	62	R	A. gundlachi	M	0	0	0	0	1	0
7/22/15	1207	3.5	54	R	A. gundlachi	M	0	0	0	0	1	0
7/22/15	1210	4.2	52	R	A. gundlachi	M	0	0	0	0	1	0
7/22/15	1211	2.5	45	R	A. gundlachi	F	0	0	0	0	1	0
7/22/15	1212	2.5	45	C	A. gundlachi	M	0	0	0	0	1	0
7/22/15	1214	2.6	48	R	A. gundlachi	M	0	0	0	0	1	0
7/22/15	1218	6.4	64	C	A. gundlachi	M	0	0	0	0	1	0
7/22/15	1221	1.9	42	R	A. gundlachi	F	0	0	0	0	1	0
7/22/15	1223	1.7	43	C	A. gundlachi	M	0	0	0	0	1	0
7/22/15	1224	8.3	67	R	A. gundlachi	M	0	0	0	0	1	0
7/22/15	1225	1.8	40	C	A. gundlachi	M	0	0	0	0	1	0
7/22/15	1226	3.3	51	C	A. gundlachi	M	0	0	0	0	1	0
7/22/15	1227	3.5	52	C	A. gundlachi	M	0	0	0	0	1	0
7/22/15	1228	4.2	54	R	A. gundlachi	M	0	0	0	0	1	0
7/22/15	1229	3.2	46	B	A. gundlachi	M	0	0	0	0	1	0
7/22/15	1230	1.9	43	R	A. gundlachi	M	0	0	0	0	1	0
7/22/15	1231	3.6	50	R	A. gundlachi	M	0	0	0	0	1	0
7/22/15	1232	1.7	40	R	A. gundlachi	F	0	0	0	0	1	0
7/22/15	1233	2.1	48	R	A. gundlachi	M	0	0	0	0	1	0
7/22/15	1234	6.8	62	C	A. gundlachi	M	0	0	0	0	1	0
7/22/15	1235	2.4	47	R	A. gundlachi	M	0	0	0	0	1	0
7/22/15	1236	2.2	42	C	A. gundlachi	M	0	0	0	0	1	0
7/22/15	1237	1.7	42	C	A. gundlachi	M	0	0	0	0	1	0
7/22/15	1240	2.5	47	R	A. gundlachi	M	0	0	0	0	1	0
7/22/15	1241	2	41	C	A. gundlachi	F	0	0	0	0	1	0
7/22/15	1242	1.4	38	R	A. gundlachi	F	0	0	0	0	1	0
7/22/15	1243	3.2	50	R	A. gundlachi	M	0	0	0	0	1	0
7/22/15	1244	2.1	34	R	A. gundlachi	M	0	0	0	0	1	0
7/22/15	1246	2	45	C	A. gundlachi	F	0	0	0	0	1	0
7/22/15	1247	2.4	49	C	A. gundlachi	F	0	0	0	0	1	0
7/22/15	1249	4.7	54	R	A. gundlachi	M	0	0	0	0	1	0
7/22/15	1253	3.1	43	R	A. gundlachi	M	0	0	0	0	1	0
7/22/15	1254	1.9	41	C	A. gundlachi	F	0	0	0	0	1	0
7/22/15	1259	2.7	46	C	A. gundlachi	M	0	0	0	0	1	0
7/22/15	1260	1.9	42	C	A. gundlachi	F	0	0	0	0	1	0
7/22/15	1261	3.8	54	C	A. gundlachi	M	0	0	0	0	1	0
7/22/15	1263	5	58	C	A. gundlachi	M	0	0	0	0	1	0
7/23/15	1270	2.1	42	C	A. gundlachi	M	0	0	0	0	1	0
7/23/15	1272	2.9	45	R	A. gundlachi	M	0	0	0	0	1	0
7/23/15	1273	2.5	44	C	A. gundlachi	F	0	0	0	0	1	0
7/23/15	1274	2.1	43	C	A. gundlachi	M	0	0	0	0	1	0
7/23/15	1276	2.6	45	C	A. gundlachi	M	0	0	0	0	1	0
7/23/15	1277	2	42	C	A. gundlachi	F	0	0	0	0	1	0
7/23/15	1279	1.7	40	C	A. gundlachi	F	0	0	0	0	1	0
7/23/15	1282	5.9	60	C	A. gundlachi	M	0	0	0	0	1	0
7/23/15	1284	2.4	45	C	A. gundlachi	F	0	0	0	0	1	0
7/23/15	1287	2.1	45	C	A. gundlachi	F	0	0	0	0	0	0
7/23/15	1289	4.8	62	C	A. gundlachi	M	0	0	0	0	1	0
7/23/15	1290	2.5	48	C	A. gundlachi	F	0	0	0	0	1	0
7/23/15	1291	2.4	43	C	A. gundlachi	M	0	0	0	0	1	0
7/23/15	1293	1.5	32	R	A. gundlachi	F	0	0	0	0	1	0
7/23/15	1294	1.9	44	C	A. gundlachi	M	0	0	0	0	1	0
7/23/15	1295	2.3	43	C	A. gundlachi	M	0	0	0	0	1	0
7/23/15	1296	2.8	47	C	A. gundlachi	F	0	0	0	0	1	0
7/23/15	1297	0.9	34	C	A. gundlachi	M	0	0	0	0	1	0
7/23/15	1302	7.1	60	C	A. gundlachi	M	0	0	0	0	1	0
7/23/15	1303	3.9	58	C	A. gundlachi	M	0	0	0	0	1	0
7/23/15	1305	2	38	B	A. gundlachi	F	0	0	0	0	1	0
7/23/15	1306	2.4	33	R	A. gundlachi	M	0	0	0	0	1	0
7/23/15	1307	3.1	46	R	A. gundlachi	M	0	0	0	0	1	0
7/23/15	1308	1.7	39	R	A. gundlachi	M	0	0	0	0	1	0
7/23/15	1309	2.4	41	C	A. gundlachi	F	0	0	0	0	1	0
7/23/15	1310	2.4	47	C	A. gundlachi	M	0	0	0	0	1	0
7/23/15	1311	2.1	39	C	A. gundlachi	F	0	0	0	0	1	0
7/23/15	1312	2.5	47	R	A. gundlachi	F	0	0	0	0	1	0
7/23/15	1313	3.8	51	C	A. gundlachi	M	0	0	0	0	1	0
7/23/15	1314	2.3	44	C	A. gundlachi	M	0	0	0	0	1	0
7/23/15	1315	2.6	45	R	A. gundlachi	F	0	0	0	0	1	0
7/23/15	1316	2.3	46	C	A. gundlachi	M	0	0	0	0	1	0
7/23/15	1317	2.3	42	R	A. gundlachi	F	0	0	0	0	1	0
7/23/15	1318	1.6	40	C	A. gundlachi	M	0	0	0	0	1	0
7/23/15	1319	1.2	35	B	A. gundlachi	M	0	0	0	0	1	0
7/23/15	1321	2.4	48	C	A. gundlachi	M	0	0	0	0	1	0
7/23/15	1323	1.7	40	C	A. gundlachi	M	0	0	0	0	1	0
7/23/15	1325	2.1	44	C	A. gundlachi	F	0	0	0	0	1	0
7/23/15	1328	3.8	54	C	A. gundlachi	M	0	0	0	0	1	0
7/23/15	1332	1.9	40	C	A. gundlachi	M	0	0	0	0	1	0
7/23/15	1333	8.5	70	R	A. gundlachi	M	0	0	0	0	1	0
7/23/15	1334	1.3	40	C	A. gundlachi	M	0	0	0	0	1	0
7/23/15	1335	2.4	42	C	A. gundlachi	M	0	0	0	0	1	0
7/23/15	1338	1.9	40	C	A. gundlachi	F	0	0	0	0	1	0
7/23/15	1339	1.6	39	R	A. gundlachi	F	0	0	0	0	1	0
7/24/15	1344	6.5	64	R	A. gundlachi	M	0	0	0	0	1	0
7/24/15	1345	2.3	42	C	A. gundlachi	F	0	0	0	0	1	0
7/24/15	1346	2.1	54	R	A. gundlachi	M	0	0	0	0	1	0
7/24/15	1348	7.1	66	C	A. gundlachi	M	0	0	0	0	1	0
7/24/15	1352	7.8	63	R	A. gundlachi	M	0	0	0	0	1	0
7/24/15	1354	5.3	60	C	A. gundlachi	M	0	0	0	0	1	0
7/24/15	1355	2.7	47	R	A. gundlachi	M	0	0	0	0	1	0
7/24/15	1357	5.7	60	C	A. gundlachi	M	0	0	0	0	1	0
7/24/15	1358	3.7	52	C	A. gundlachi	M	0	0	0	0	1	0
7/24/15	1360	3.4	51	C	A. gundlachi	M	0	0	0	0	1	0
7/28/15	1368	6.2	61	B	A. gundlachi	M	0	0	0	0	1	0
7/28/15	1371	5.6	61	R	A. gundlachi	M	0	0	0	0	1	0
7/28/15	1379	2	45	C	A. gundlachi	F	0	0	0	0	1	0
7/28/15	1384	2.5	50	C	A. gundlachi	M	0	0	0	0	1	0
7/28/15	1386	5.7	65	C	A. gundlachi	M	0	0	0	0	1	0
7/28/15	1387	2.6	45	C	A. gundlachi	M	0	0	0	0	1	0
7/28/15	1390	3.9	52	C	A. gundlachi	M	0	0	0	0	1	0
7/28/15	1391	2.4	45	C	A. gundlachi	M	0	0	0	0	1	0
7/28/15	1392	1.9	45	C	A. gundlachi	F	0	0	0	0	1	0
7/28/15	1393	2	45	C	A. gundlachi	F	0	0	0	0	1	0
7/28/15	1395	2.9	49	C	A. gundlachi	M	0	0	0	0	1	0
7/28/15	1396	2.1	43	C	A. gundlachi	M	0	0	0	0	1	0
7/28/15	1397	5.2	60	C	A. gundlachi	M	0	0	0	0	1	0
7/28/15	1398	3	50	C	A. gundlachi	M	0	0	0	0	1	0
7/28/15	1399	3.2	50	R	A. gundlachi	M	0	0	0	0	1	0
7/28/15	1400	2.9	50	C	A. gundlachi	M	0	0	0	0	1	0
7/28/15	1401	2.5	50	R	A. gundlachi	M	0	0	0	0	1	0
7/28/15	1402	2.4	45	C	A. gundlachi	M	0	0	0	0	1	0
7/28/15	1403	6.2	62	R	A. gundlachi	M	0	0	0	0	1	0
7/28/15	1405	6.7	70	B	A. gundlachi	M	0	0	0	0	1	0
7/28/15	1406	2.6	47	C	A. gundlachi	M	0	0	0	0	1	0
7/28/15	1407	2.1	42	C	A. gundlachi	M	0	0	0	0	1	0
7/28/15	1409	2	46	C	A. gundlachi	F	0	0	0	0	1	0
7/28/15	1412	2.4	46	C	A. gundlachi	F	0	0	0	0	1	0
7/28/15	1414	1.9	43	C	A. gundlachi	M	0	0	0	0	1	0
7/28/15	1415	2.8	50	B	A. gundlachi	M	0	0	0	0	1	0
7/28/15	1416	2.2	45	C	A. gundlachi	F	0	0	0	0	1	0
7/29/15	1420	8	67	C	A. gundlachi	M	0	0	0	0	1	0
7/29/15	1426	5.6	65	R	A. gundlachi	M	0	0	0	0	1	0
7/29/15	1432	3.5	55	R	A. gundlachi	M	0	0	0	0	1	0
7/29/15	1434	6.8	62	C	A. gundlachi	M	0	0	0	0	1	0
7/29/15	1435	4.5	60	C	A. gundlachi	M	0	0	0	0	1	0
7/29/15	1437	2.3	47	C	A. gundlachi	M	0	0	0	0	1	0
7/29/15	1438	2.6	50	C	A. gundlachi	M	0	0	0	0	1	0
7/29/15	1439	2.4	46	C	A. gundlachi	F	0	0	0	0	1	0
7/29/15	1443	3.4	52	C	A. gundlachi	M	0	0	0	0	1	0
7/29/15	1444	6.1	58	R	A. gundlachi	M	0	0	0	0	1	0
7/29/15	1445	2.6	44	C	A. gundlachi	M	0	0	0	0	1	0
7/29/15	1447	2.3	45	C	A. gundlachi	F	0	0	0	0	1	0
7/29/15	1448	5.1	62	C	A. gundlachi	M	0	0	0	0	1	0
7/29/15	1449	4.1	43	B	A. gundlachi	M	0	0	0	0	1	0
7/29/15	1450	2.2	41	R	A. gundlachi	F	0	0	0	0	1	0
7/29/15	1451	6	64	C	A. gundlachi	M	0	0	0	0	1	0
7/29/15	1452	8	65	C	A. gundlachi	M	0	0	0	0	1	0
7/29/15	1453	2.2	43	C	A. gundlachi	M	0	0	0	0	1	0
7/29/15	1454	7	63	C	A. gundlachi	M	0	0	0	0	1	0
7/29/15	1455	1.9	43	C	A. gundlachi	M	0	0	0	0	1	0
7/29/15	1458	8.1	68	C	A. gundlachi	M	0	0	0	0	1	0
7/29/15	1459	2.8	38	C	A. gundlachi	M	0	0	0	0	1	0
7/29/15	1463	2.1	47	C	A. gundlachi	F	0	0	0	0	1	0
7/29/15	1464	4.6	55	C	A. gundlachi	M	0	0	0	0	1	0
7/29/15	1465	1.9	42	UNK	A. gundlachi	M	0	0	0	0	1	0
7/29/15	1469	3.2	45	C	A. gundlachi	M	0	0	0	0	1	0
7/30/15	1471	2.1	43	C	A. gundlachi	F	0	0	0	0	1	0
7/30/15	1474	3.8	49	C	A. gundlachi	M	0	0	0	0	1	0
7/30/15	1475	2.3	43	R	A. gundlachi	F	0	0	0	0	1	0
7/30/15	1476	2.6	48	C	A. gundlachi	F	0	0	0	0	1	0
7/30/15	1479	2	39	C	A. gundlachi	F	0	0	0	0	1	0
7/30/15	1480	2.2	43	C	A. gundlachi	F	0	0	0	0	1	0
7/30/15	1481	2.1	42	C	A. gundlachi	M	0	0	0	0	1	0
7/30/15	1485	2.5	42	C	A. gundlachi	M	0	0	0	0	1	0
7/30/15	1486	2.4	46	C	A. gundlachi	M	0	0	0	0	1	0
7/30/15	1487	1.6	43	C	A. gundlachi	F	0	0	0	0	1	0
7/30/15	1488	1.9	39	C	A. gundlachi	F	0	0	0	0	1	0
7/30/15	1491	1.9	36	C	A. gundlachi	F	0	0	0	0	1	0
7/30/15	1492	2.2	40	C	A. gundlachi	F	0	0	0	0	1	0
8/4/15	1495	4.7	56	C	A. gundlachi	M	0	0	0	0	1	0
8/4/15	1496	1.4	41	R	A. gundlachi	M	0	0	0	0	1	0
8/4/15	1498	3.3	50	R	A. gundlachi	M	0	0	0	0	1	0
8/4/15	1499	1.6	34	B	A. gundlachi	M	0	0	0	0	1	0
8/4/15	1500	2.1	42	C	A. gundlachi	F	0	0	0	0	1	0
8/4/15	1501	4.4	55	C	A. gundlachi	M	0	0	0	0	1	0
8/4/15	1502	2.5	45	C	A. gundlachi	M	0	0	0	0	1	0
8/4/15	1504	1.8	42	C	A. gundlachi	M	0	0	0	0	1	0
8/4/15	1505	2.6	47	C	A. gundlachi	M	0	0	0	0	1	0
8/4/15	1509	3.7	52	B	A. gundlachi	M	0	0	0	0	1	0
8/4/15	1510	2	46	C	A. gundlachi	M	0	0	0	0	1	0
8/4/15	1515	3.6	56	R	A. gundlachi	M	0	0	0	0	1	0
8/4/15	1516	2.7	48	C	A. gundlachi	M	0	0	0	0	1	0
8/4/15	1517	2	47	C	A. gundlachi	M	0	1	0	0	1	0
8/4/15	1518	1.9	44	C	A. gundlachi	M	0	0	0	0	1	0
8/4/15	1522	3.9	52	C	A. gundlachi	M	0	0	0	0	1	0
8/5/15	1525	7.4	64	C	A. gundlachi	M	0	0	0	0	1	0
8/5/15	1526	7.4	67	R	A. gundlachi	M	0	0	0	0	1	0
8/5/15	1528	3	46	C	A. gundlachi	F	0	0	0	0	1	0
1/11/16	1533	2	43	C	A. gundlachi	F	0	0	0	0	1	0
1/11/16	1536	3.1	42	C	A. gundlachi	M	0	0	0	0	1	0
1/11/16	1538	6	50	R	A. gundlachi	M	0	0	0	0	1	0
1/11/16	1539	2.1	38	R	A. gundlachi	F	0	0	0	0	1	0
1/11/16	1543	3.5	53	C	A. gundlachi	M	0	0	0	0	1	0
1/11/16	1545	2.2	48	R	A. gundlachi	F	0	0	0	0	1	0
1/11/16	1548	6.6	63	C	A. gundlachi	M	0	0	0	0	1	0
1/11/16	1549	1	33	C	A. gundlachi	M	0	0	0	0	1	0
1/11/16	1554	2	40	C	A. gundlachi	F	0	0	0	0	1	0
1/11/16	1556	2.4	48	C	A. gundlachi	F	0	0	0	0	1	0
1/11/16	1558	1.9	44	C	A. gundlachi	F	0	0	0	0	1	0
1/11/16	1560	1.8	42	C	A. gundlachi	M	0	0	0	0	1	0
1/11/16	1561	2.2	49	C	A. gundlachi	F	0	0	0	0	1	0
1/11/16	1562	1.6	42	C	A. gundlachi	M	0	0	0	0	1	0
1/11/16	1564	3.4	47	C	A. gundlachi	M	0	0	0	0	1	0
1/11/16	1574	4.1	52	R	A. gundlachi	M	0	0	0	0	1	0
1/11/16	1575	7	57	C	A. gundlachi	M	0	0	0	0	1	0
1/11/16	1577	7.1	64	C	A. gundlachi	M	0	0	0	0	1	0
1/12/16	1578	1.3	38	C	A. gundlachi	M	0	0	0	0	1	0
1/12/16	1579	2.9	45	C	A. gundlachi	M	0	0	0	0	1	0
1/12/16	1583	2.1	46	C	A. gundlachi	F	0	0	0	0	1	0
1/12/16	1584	2.3	46	C	A. gundlachi	F	0	0	0	0	1	0
1/12/16	1585	1.3	39	C	A. gundlachi	M	0	0	0	0	1	0
1/12/16	1586	3.4	51	C	A. gundlachi	M	0	0	0	0	1	0
1/12/16	1587	4.6	56	C	A. gundlachi	M	0	0	0	0	1	0
1/12/16	1588	2.1	44	C	A. gundlachi	F	0	0	0	0	1	0
1/12/16	1591	2.2	47	C	A. gundlachi	F	0	0	0	0	1	0
1/12/16	1594	1.5	42	C	A. gundlachi	F	0	0	0	0	1	0
1/12/16	1595	1.8	41	R	A. gundlachi	M	0	0	0	0	1	0
1/12/16	1596	2.2	46	C	A. gundlachi	F	0	0	0	0	1	0
1/12/16	1597	2	46	C	A. gundlachi	F	0	0	0	0	1	0
1/12/16	1598	1.8	41	C	A. gundlachi	F	0	0	0	0	1	0
1/12/16	1599	2.3	45	C	A. gundlachi	F	0	0	0	0	1	0
1/12/16	1600	1.9	43	C	A. gundlachi	F	0	0	0	0	1	0
1/12/16	1602	4.2	56	R	A. gundlachi	M	0	0	0	0	1	0
1/12/16	1605	5.2	57	C	A. gundlachi	M	0	0	0	0	1	0
1/12/16	1607	7.6	66	R	A. gundlachi	M	0	0	0	0	1	0
1/15/16	1608	2	45	C	A. gundlachi	F	0	0	0	0	1	0
1/15/16	1610	1.7	38	C	A. gundlachi	M	0	0	0	0	1	0
1/15/16	1612	3	46	C	A. gundlachi	F	0	0	0	0	1	0
1/15/16	1613	2.2	47	R	A. gundlachi	F	0	0	0	0	1	0
1/15/16	1614	1.6	42	C	A. gundlachi	M	0	0	0	0	1	0
1/15/16	1615	1.1	37	C	A. gundlachi	M	0	0	0	0	1	0
1/15/16	1616	1.4	40	C	A. gundlachi	M	0	0	0	0	1	0
1/15/16	1617	5.4	60	R	A. gundlachi	M	0	0	0	0	1	0
1/15/16	1618	2.6	46	C	A. gundlachi	M	0	0	0	0	1	0
1/15/16	1619	4.2	54	P	A. gundlachi	M	0	0	0	0	1	0
1/15/16	1623	5.1	60	C	A. gundlachi	M	0	0	0	0	1	0
1/15/16	1624	7.1	68	C	A. gundlachi	M	0	0	0	0	1	0
1/15/16	1626	1.4	41	C	A. gundlachi	F	0	0	0	0	1	0
1/15/16	1627	2.2	46	C	A. gundlachi	M	0	0	0	0	1	0
1/15/16	1628	2.5	45	C	A. gundlachi	F	0	0	0	0	1	0
1/15/16	1634	1.6	41	C	A. gundlachi	F	0	0	0	0	1	0
1/15/16	1636	5.8	60	C	A. gundlachi	M	0	0	0	0	1	0
1/15/16	1637	1.4	38	C	A. gundlachi	M	0	0	0	0	1	0
1/15/16	1639	1.4	41	C	A. gundlachi	F	0	0	0	0	1	0
1/15/16	1640	2.4	47	C	A. gundlachi	F	0	0	0	0	1	0
1/15/16	1641	2.3	47	C	A. gundlachi	F	0	0	0	0	1	0
1/15/16	1642	2.3	46	C	A. gundlachi	M	0	0	0	0	1	0
1/15/16	1643	1.6	41	C	A. gundlachi	F	0	0	0	0	1	0
1/15/16	1648	1	35	R	A. gundlachi	F	0	0	0	0	1	0
1/15/16	1649	2.1	44	C	A. gundlachi	F	0	0	0	0	1	0
1/15/16	1650	2.1	44	C	A. gundlachi	F	0	0	0	0	1	0
1/15/16	1651	2.3	46	C	A. gundlachi	M	0	0	0	0	1	0
1/15/16	1652	1.7	45	C	A. gundlachi	F	0	0	0	0	1	0
1/19/16	1654	2.1	44	C	A. gundlachi	M	0	0	0	0	1	0
1/19/16	1655	2	46	C	A. gundlachi	F	0	0	0	0	1	0
1/19/16	1657	1.7	42	C	A. gundlachi	M	0	0	0	0	1	0
1/19/16	1658	1.8	41	C	A. gundlachi	F	0	0	0	0	1	0
1/19/16	1659	1.5	40	C	A. gundlachi	M	0	0	0	0	1	0
1/19/16	1661	2	45	C	A. gundlachi	F	0	0	0	0	1	0
1/19/16	1662	1.8	44	C	A. gundlachi	F	0	0	0	0	1	0
1/19/16	1664	2.2	46	R	A. gundlachi	F	0	0	0	0	1	0
1/19/16	1666	6.2	65	C	A. gundlachi	M	0	0	0	0	1	0
1/19/16	1667	1.9	43	C	A. gundlachi	M	0	0	0	0	1	0
1/19/16	1668	4.1	56	C	A. gundlachi	M	0	0	0	0	1	0
1/19/16	1673	5.9	62	C	A. gundlachi	M	0	0	0	0	1	0
1/20/16	1678	2.6	46	C	A. gundlachi	F	0	0	0	0	1	0
1/20/16	1679	1.7	45	C	A. gundlachi	F	0	0	0	0	1	0
1/20/16	1681	2.3	46	C	A. gundlachi	F	0	0	0	0	1	0
1/20/16	1683	1.8	41	C	A. gundlachi	M	0	0	0	0	1	0
1/20/16	1685	1.4	39	C	A. gundlachi	F	0	0	0	0	1	0
1/20/16	1686	2.1	46	C	A. gundlachi	F	0	0	0	0	1	0
1/20/16	1687	1.1	36	C	A. gundlachi	M	0	0	0	0	1	0
1/20/16	1688	2.7	48	C	A. gundlachi	M	0	0	0	0	1	0
1/20/16	1689	1.4	39	C	A. gundlachi	M	0	0	0	0	1	0
1/20/16	1690	1.4	38	C	A. gundlachi	F	0	0	0	0	1	0
1/20/16	1691	1.6	42	C	A. gundlachi	F	0	0	0	0	1	0
1/20/16	1695	7.9	67	C	A. gundlachi	M	0	0	0	0	1	0
1/20/16	1697	6.9	65	R	A. gundlachi	M	0	0	0	0	1	0
1/20/16	1698	6.8	64	C	A. gundlachi	M	0	0	0	0	1	0
1/21/16	1701	2.2	44	C	A. gundlachi	M	0	0	0	0	1	0
1/21/16	1703	2.1	47	C	A. gundlachi	F	0	0	0	0	1	0
1/21/16	1704	1.8	40	C	A. gundlachi	M	0	0	0	0	1	0
1/21/16	1705	6.1	63	C	A. gundlachi	M	0	0	0	0	1	0
1/21/16	1708	4.3	58	C	A. gundlachi	M	0	0	0	0	1	0
1/21/16	1711	1.4	41	C	A. gundlachi	M	0	0	0	0	1	0
1/21/16	1712	2	46	C	A. gundlachi	F	0	0	0	0	1	0
1/21/16	1714	2.1	45	C	A. gundlachi	F	0	0	0	0	1	0
1/21/16	1715	1.8	43	C	A. gundlachi	F	0	0	0	0	1	0
1/21/16	1716	2	44	C	A. gundlachi	F	0	0	0	0	1	0
1/21/16	1718	1.2	35	C	A. gundlachi	F	0	0	0	0	1	0
1/21/16	1721	2.4	43	C	A. gundlachi	F	0	0	0	0	1	0
1/21/16	1722	4	55	C	A. gundlachi	M	0	0	0	0	1	0
1/21/16	1723	1.1	35	C	A. gundlachi	M	0	0	0	0	1	0
1/21/16	1726	2.2	48	C	A. gundlachi	F	0	0	0	0	1	0
1/21/16	1728	1.2	36	C	A. gundlachi	M	0	0	0	0	1	0
1/21/16	1730	2.7	47	R	A. gundlachi	F	0	0	0	0	1	0
1/21/16	1732	4.2	53	R	A. gundlachi	M	0	0	0	0	1	0
1/21/16	1734	4.7	56	R	A. gundlachi	M	0	0	0	0	1	0
1/21/16	1735	1.6	40	C	A. gundlachi	M	0	0	0	0	1	0
1/21/16	1739	2.2	44	R	A. gundlachi	F	0	0	0	0	1	0
1/21/16	1741	5	59	C	A. gundlachi	M	0	0	0	0	1	0
1/21/16	1742	4.9	60	C	A. gundlachi	M	0	0	0	0	1	0
1/21/16	1743	7.6	65	C	A. gundlachi	M	0	0	0	0	1	0
1/21/16	1744	6.4	60	R	A. gundlachi	M	0	0	0	0	1	0
1/22/16	1749	1.8	42	R	A. gundlachi	F	0	0	0	0	1	0
1/22/16	1751	5.6	58	C	A. gundlachi	M	0	0	0	0	1	0
1/22/16	1752	5.8	61	C	A. gundlachi	M	0	0	0	0	1	0
1/22/16	1754	6.3	60	C	A. gundlachi	M	0	0	0	0	1	0
1/22/16	1755	2	46	C	A. gundlachi	F	0	0	0	0	1	0
1/22/16	1757	1.6	40	C	A. gundlachi	M	0	0	0	0	1	0
1/22/16	1758	2.2	45	C	A. gundlachi	F	0	0	0	0	1	0
1/22/16	1766	2.2	44	C	A. gundlachi	M	0	0	0	0	1	0
1/22/16	1767	2.5	48	C	A. gundlachi	F	0	0	0	0	1	0
1/22/16	1768	1.8	41	C	A. gundlachi	M	0	0	0	0	1	0
1/22/16	1769	4.7	61	R	A. gundlachi	M	0	0	0	0	1	0
1/22/16	1770	7.9	66	C	A. gundlachi	M	0	0	0	0	1	0
1/26/16	1772	1.8	46	C	A. gundlachi	F	0	0	0	0	1	0
1/26/16	1774	2.6	46	C	A. gundlachi	M	0	0	0	0	1	0
1/26/16	1776	1.5	39	C	A. gundlachi	F	0	0	0	0	1	0
1/26/16	1777	2.4	46	C	A. gundlachi	M	0	0	0	0	1	0
1/26/16	1778	2.4	45	R	A. gundlachi	F	0	0	0	0	1	0
1/26/16	1779	1.6	40	C	A. gundlachi	M	0	0	0	0	1	0
1/26/16	1781	7.5	61	R	A. gundlachi	M	0	0	0	0	1	0
1/26/16	1784	1.7	42	C	A. gundlachi	M	0	0	0	0	1	0
1/26/16	1785	2.4	44	C	A. gundlachi	F	0	0	0	0	1	0
1/26/16	1787	6.2	60	C	A. gundlachi	M	0	0	0	0	1	0
1/26/16	1788	4.8	55	C	A. gundlachi	M	0	0	0	0	1	0
1/26/16	1790	4.9	59	C	A. gundlachi	M	0	0	0	0	1	0
1/26/16	1792	2.4	46	R	A. gundlachi	F	0	0	0	0	1	0
1/26/16	1793	1.8	39	C	A. gundlachi	M	0	0	0	0	1	0
1/26/16	1795	2.4	47	C	A. gundlachi	F	0	0	0	0	1	0
1/26/16	1796	2.5	46	C	A. gundlachi	F	0	0	0	0	1	0
1/26/16	1797	4.7	59	C	A. gundlachi	M	0	0	0	0	1	0
1/27/16	1803	2	44	C	A. gundlachi	F	0	0	0	0	1	0
1/27/16	1804	2.2	46	C	A. gundlachi	M	0	0	0	0	1	0
1/27/16	1805	2.4	46	C	A. gundlachi	F	0	0	0	0	1	0
1/27/16	1806	1.6	43	C	A. gundlachi	M	0	0	0	0	1	0
1/27/16	1807	2	45	C	A. gundlachi	F	0	0	0	0	1	0
1/27/16	1808	1.1	37	C	A. gundlachi	M	0	0	0	0	1	0
1/27/16	1809	5.1	56	R	A. gundlachi	M	0	0	0	0	1	0
1/27/16	1811	1.9	46	C	A. gundlachi	F	0	0	0	0	1	0
1/27/16	1812	1.7	43	C	A. gundlachi	M	0	0	0	0	1	0
1/27/16	1816	2.4	46	R	A. gundlachi	F	0	0	0	0	1	0
1/27/16	1819	5.3	57	C	A. gundlachi	M	0	0	0	0	1	0
1/27/16	1821	2.4	48	C	A. gundlachi	F	0	0	0	0	1	0
1/27/16	1822	1.2	41	C	A. gundlachi	F	0	0	0	0	1	0
1/27/16	1823	2.3	48	C	A. gundlachi	F	0	0	0	0	1	0
1/27/16	1824	1.9	44	C	A. gundlachi	F	0	0	0	0	1	0
1/27/16	1825	2.2	44	C	A. gundlachi	F	0	0	0	0	1	0
1/27/16	1829	6.1	65	C	A. gundlachi	M	0	0	0	0	1	0
1/27/16	1831	1.9	42	R	A. gundlachi	F	0	0	0	0	1	0
1/27/16	1832	1.6	39	R	A. gundlachi	M	0	0	0	0	1	0
1/27/16	1833	1.6	42	R	A. gundlachi	F	0	0	0	0	1	0
1/27/16	1834	1.9	44	C	A. gundlachi	F	0	0	0	0	1	0
1/27/16	1835	3.9	53	C	A. gundlachi	M	0	0	0	0	1	0
1/27/16	1838	6.5	63	C	A. gundlachi	M	0	0	0	0	1	0
1/27/16	1839	2	45	R	A. gundlachi	F	0	0	0	0	1	0
1/27/16	1840	2.5	46	C	A. gundlachi	F	0	0	0	0	1	0
1/27/16	1842	2.2	45	C	A. gundlachi	F	0	0	0	0	1	0
1/27/16	1843	1.4	36	C	A. gundlachi	M	0	0	0	0	1	0
1/27/16	1844	2.3	46	C	A. gundlachi	F	0	0	0	0	1	0
1/27/16	1845	2.4	46	R	A. gundlachi	F	0	0	0	0	1	0
1/27/16	1847	2	46	C	A. gundlachi	F	0	0	0	0	1	0
1/27/16	1850	6.9	63	C	A. gundlachi	M	0	0	0	0	1	0
1/27/16	1851	5.1	57	C	A. gundlachi	M	0	0	0	0	1	0
1/27/16	1853	7.6	67	C	A. gundlachi	M	0	0	0	0	1	0
1/28/16	1854	2.2	46	R	A. gundlachi	F	0	0	0	0	1	0
1/28/16	1856	2	43	C	A. gundlachi	F	0	0	0	0	1	0
1/28/16	1857	1.5	41	C	A. gundlachi	M	0	0	0	0	1	0
1/28/16	1861	7.7	65	C	A. gundlachi	M	0	0	0	0	0	0
1/28/16	1863	5.5	62	C	A. gundlachi	M	0	0	0	0	1	0
1/28/16	1864	2.1	42	C	A. gundlachi	F	0	0	0	0	1	0
1/28/16	1865	1.8	43	C	A. gundlachi	F	0	0	0	0	1	0
1/28/16	1866	2.4	46	C	A. gundlachi	M	0	0	0	0	1	0
1/28/16	1867	2.5	48	C	A. gundlachi	M	0	0	0	0	1	0
1/28/16	1868	1.8	44	C	A. gundlachi	F	0	0	0	0	1	0
1/28/16	1869	2	43	R	A. gundlachi	F	0	0	0	0	1	0
1/28/16	1870	1.5	39	C	A. gundlachi	M	0	0	0	0	1	0
1/28/16	1871	1.3	37	R	A. gundlachi	M	0	0	0	0	1	0
1/28/16	1875	2.7	49	C	A. gundlachi	F	0	0	0	0	1	0
1/28/16	1877	2	45	C	A. gundlachi	F	0	0	0	0	1	0
1/28/16	1879	2.1	45	C	A. gundlachi	F	0	0	0	0	1	0
1/28/16	1880	1.2	40	C	A. gundlachi	M	0	0	0	0	1	0
1/28/16	1881	3.1	51	C	A. gundlachi	M	0	0	0	0	1	0
1/28/16	1882	2.9	48	C	A. gundlachi	M	0	0	0	0	1	0
1/28/16	1883	9.4	68	C	A. gundlachi	M	0	0	0	0	1	0
1/28/16	1884	1.9	42	C	A. gundlachi	M	0	0	0	0	1	0
1/28/16	1885	1.7	43	C	A. gundlachi	F	0	0	0	0	1	0
1/28/16	1886	1.5	43	C	A. gundlachi	F	0	0	0	0	1	0
1/28/16	1887	1.6	43	C	A. gundlachi	F	0	0	0	0	1	0
1/28/16	1889	1.7	43	C	A. gundlachi	M	0	0	0	0	1	0
1/28/16	1890	1.8	41	C	A. gundlachi	F	0	0	0	0	1	0
1/28/16	1891	3	50	C	A. gundlachi	M	0	0	0	0	1	0
1/28/16	1893	4	53	C	A. gundlachi	M	0	0	0	0	1	0
1/28/16	1894	4	54	R	A. gundlachi	M	0	0	0	0	1	0
1/28/16	1895	4.9	61	C	A. gundlachi	M	0	0	0	0	1	0
1/28/16	1896	7.4	66	R	A. gundlachi	M	0	0	0	0	1	0
1/28/16	1897	6.2	64	R	A. gundlachi	M	0	0	0	0	1	0
2/1/16	1901	2	45	C	A. gundlachi	M	0	0	0	0	1	0
2/1/16	1902	1.4	38	C	A. gundlachi	M	0	0	0	0	1	0
2/1/16	1903	2.1	44	C	A. gundlachi	M	0	0	0	0	1	0
2/1/16	1904	4.8	56	C	A. gundlachi	M	0	0	0	0	1	0
2/1/16	1905	7.4	64	C	A. gundlachi	M	0	0	0	0	1	0
2/1/16	1906	8.4	73	C	A. gundlachi	M	0	0	0	0	1	0
2/1/16	1907	6.4	62	R	A. gundlachi	M	0	0	0	0	1	0
2/1/16	1909	1.6	39	C	A. gundlachi	M	0	0	0	0	1	0
2/1/16	1910	2.2	45	C	A. gundlachi	F	0	0	0	0	1	0
2/1/16	1911	2	44	C	A. gundlachi	M	0	0	0	0	1	0
2/1/16	1912	1.6	39	C	A. gundlachi	M	0	0	0	0	1	0
2/1/16	1913	2.4	46	R	A. gundlachi	F	0	0	0	0	1	0
2/1/16	1914	1.9	42	C	A. gundlachi	M	0	0	0	0	1	0
2/1/16	1915	2.1	44	C	A. gundlachi	M	0	0	0	0	1	0
2/1/16	1916	2.6	45	C	A. gundlachi	M	0	0	0	0	1	0
2/1/16	1918	7.6	66	C	A. gundlachi	M	0	0	0	0	1	0
2/1/16	1920	1.6	41	C	A. gundlachi	M	0	0	0	0	1	0
2/1/16	1922	2	43	C	A. gundlachi	F	0	0	0	0	1	0
2/1/16	1923	2.4	47	C	A. gundlachi	F	0	0	0	0	1	0
2/1/16	1925	4.4	56	C	A. gundlachi	M	0	0	0	0	1	0
2/1/16	1926	2.5	45	C	A. gundlachi	F	0	0	0	0	1	0
2/1/16	1929	2.3	45	C	A. gundlachi	F	0	0	0	0	1	0
2/1/16	1930	7.9	69	R	A. gundlachi	M	0	0	0	0	1	0
2/2/16	1931	1.5	40	C	A. gundlachi	M	0	0	0	0	1	0
2/2/16	1933	2.4	46	C	A. gundlachi	F	0	0	0	0	1	0
2/2/16	1934	2.2	43	C	A. gundlachi	F	0	0	0	0	1	0
2/2/16	1936	1.8	44	R	A. gundlachi	F	0	0	0	0	1	0
2/2/16	1937	2.2	45	R	A. gundlachi	F	0	0	0	0	1	0
2/2/16	1939	4.8	57	R	A. gundlachi	M	0	0	0	0	1	0
2/2/16	1940	7	65	C	A. gundlachi	M	0	0	0	0	1	0
2/2/16	1941	1.5	40	C	A. gundlachi	M	0	0	0	0	1	0
2/2/16	1942	2.3	47	C	A. gundlachi	F	0	0	0	0	1	0
2/2/16	1943	1.4	38	C	A. gundlachi	M	0	0	0	0	1	0
2/2/16	1944	2.4	47	R	A. gundlachi	F	0	0	0	0	1	0
2/2/16	1945	1.7	40	C	A. gundlachi	M	0	0	0	0	1	0
2/2/16	1946	3.7	52	R	A. gundlachi	M	0	0	0	0	1	0
2/2/16	1950	5.7	60	C	A. gundlachi	M	0	0	0	0	1	0
2/2/16	1952	1.9	42	R	A. gundlachi	F	0	0	0	0	1	0
2/2/16	1953	2.6	49	C	A. gundlachi	F	0	0	0	0	1	0
2/2/16	1955	1.7	40	R	A. gundlachi	M	0	0	0	0	1	0
2/2/16	1958	2.3	48	R	A. gundlachi	F	0	0	0	0	1	0
2/2/16	1959	5.2	57	C	A. gundlachi	M	0	0	0	0	1	0
2/2/16	1960	6.8	64	C	A. gundlachi	M	0	0	0	0	1	0
2/2/16	1961	2.4	46	C	A. gundlachi	F	0	0	0	0	1	0
2/2/16	1962	1.9	46	C	A. gundlachi	F	0	0	0	0	1	0
2/2/16	1964	2.3	44	C	A. gundlachi	F	0	0	0	0	1	0
2/2/16	1965	6.3	62	R	A. gundlachi	M	0	0	0	0	1	0
2/3/16	1967	2.2	47	C	A. gundlachi	F	0	0	0	0	1	0
2/3/16	1968	2.2	45	C	A. gundlachi	F	0	0	0	0	1	0
2/3/16	1969	2.1	44	R	A. gundlachi	F	0	0	0	0	1	0
2/3/16	1970	2.1	46	R	A. gundlachi	F	0	0	0	0	1	0
2/3/16	1971	6.2	67	C	A. gundlachi	M	0	0	0	0	1	0
2/3/16	1972	6.9	67	R	A. gundlachi	M	0	0	0	0	1	0
2/3/16	1974	4.7	58	R	A. gundlachi	M	0	0	0	0	1	0
2/3/16	1976	2.2	46	C	A. gundlachi	F	0	0	0	0	1	0
2/3/16	1977	1.2	35	C	A. gundlachi	M	0	0	0	0	1	0
2/3/16	1978	2.1	45	R	A. gundlachi	F	0	0	0	0	1	0
2/3/16	1979	1.9	44	C	A. gundlachi	M	0	0	0	0	1	0
2/3/16	1980	1.9	45	R	A. gundlachi	F	0	0	0	0	1	0
2/3/16	1981	1.8	41	R	A. gundlachi	F	0	0	0	0	1	0
2/3/16	1982	2.2	47	R	A. gundlachi	F	0	0	0	0	1	0
2/3/16	1983	1.1	35	C	A. gundlachi	F	0	0	0	0	1	0
2/3/16	1985	5.7	60	C	A. gundlachi	M	0	0	0	0	1	0
2/3/16	1986	2	43	C	A. gundlachi	M	0	0	0	0	1	0
2/3/16	1987	1.9	43	C	A. gundlachi	F	0	0	0	0	1	0
2/3/16	1989	2	45	C	A. gundlachi	F	0	0	0	0	1	0
2/3/16	1990	2.5	47	C	A. gundlachi	F	0	0	0	0	1	0
2/3/16	1991	1.9	46	C	A. gundlachi	F	0	0	0	0	1	0
2/3/16	1993	2.4	44	C	A. gundlachi	F	0	0	0	0	1	0
2/3/16	1994	2.2	46	C	A. gundlachi	F	0	0	0	0	1	0
2/3/16	1996	2.1	45	R	A. gundlachi	F	0	0	0	0	1	0
2/3/16	1997	2.3	46	C	A. gundlachi	F	0	0	0	0	1	0
2/3/16	1998	1.6	41	C	A. gundlachi	M	0	0	0	0	1	0
2/3/16	1999	1.9	44	C	A. gundlachi	F	0	0	0	0	1	0
2/3/16	2000	2.4	49	C	A. gundlachi	F	0	0	0	0	1	0
2/3/16	2002	2.3	45	C	A. gundlachi	M	0	0	0	0	1	0
2/3/16	2003	4.9	61	C	A. gundlachi	M	0	0	0	0	1	0
2/3/16	2004	7.6	69	C	A. gundlachi	M	0	0	0	0	1	0
2/3/16	2006	2.1	44	C	A. gundlachi	F	0	0	0	0	1	0
2/3/16	2007	2.3	46	C	A. gundlachi	F	0	0	0	0	1	0
2/3/16	2008	2.5	48	C	A. gundlachi	F	0	0	0	0	1	0
2/3/16	2010	2.6	49	R	A. gundlachi	M	0	0	0	0	1	0
2/3/16	2011	2.4	46	C	A. gundlachi	F	0	0	0	0	1	0
2/3/16	2012	2.2	46	C	A. gundlachi	F	0	0	0	0	1	0
2/3/16	2013	2.7	49	C	A. gundlachi	F	0	0	0	0	1	0
2/3/16	2014	7.7	65	C	A. gundlachi	M	0	0	0	0	1	0
2/5/16	2016	2.5	47	C	A. gundlachi	F	0	0	0	0	1	0
2/5/16	2017	1.4	38	C	A. gundlachi	M	0	0	0	0	1	0
2/5/16	2018	1.6	40	C	A. gundlachi	F	0	0	0	0	1	0
2/5/16	2020	2.5	47	C	A. gundlachi	F	0	0	0	0	1	0
2/5/16	2021	4.5	58	C	A. gundlachi	M	0	0	0	0	1	0
2/5/16	2024	4.5	53	C	A. gundlachi	M	0	0	0	0	1	0
2/5/16	2026	2.7	47	C	A. gundlachi	F	0	0	0	0	1	0
2/5/16	2027	2.2	45	C	A. gundlachi	F	0	0	0	0	1	0
2/5/16	2028	3.7	53	C	A. gundlachi	M	0	0	0	0	1	0
2/5/16	2029	2.4	47	R	A. gundlachi	F	0	0	0	0	1	0
2/5/16	2031	3.6	55	C	A. gundlachi	M	0	0	0	0	1	0
2/5/16	2032	5.4	61	R	A. gundlachi	M	0	0	0	0	1	0
2/5/16	2036	1.9	45	C	A. gundlachi	F	0	0	0	0	1	0
2/5/16	2037	2.1	43	C	A. gundlachi	F	0	0	0	0	1	0
2/5/16	2039	1.7	42	C	A. gundlachi	F	0	0	0	0	1	0
2/5/16	2042	8.1	68	C	A. gundlachi	M	0	0	0	0	1	0
2/5/16	2043	7.9	66	C	A. gundlachi	M	0	0	0	0	1	0
2/5/16	2044	6.8	63	C	A. gundlachi	M	0	0	0	0	1	0
2/5/16	2045	6.8	64	C	A. gundlachi	M	0	0	0	0	1	0
2/5/16	2047	1.7	40	C	A. gundlachi	F	0	0	0	0	1	0
2/5/16	2049	2.6	46	C	A. gundlachi	M	0	0	0	0	1	0
2/5/16	2050	1.9	43	C	A. gundlachi	F	0	0	0	0	1	0
2/5/16	2051	2.4	47	C	A. gundlachi	F	0	0	0	0	1	0
2/5/16	2054	3	51	C	A. gundlachi	M	0	0	0	0	1	0
2/5/16	2055	4.3	55	C	A. gundlachi	M	0	0	0	0	1	0
2/5/16	2059	2.7	48	C	A. gundlachi	M	0	0	0	0	1	0
2/5/16	2060	1.4	37	C	A. gundlachi	M	0	0	0	0	1	0
2/5/16	2061	2.5	48	C	A. gundlachi	F	0	0	0	0	1	0
2/5/16	2064	2.7	49	R	A. gundlachi	M	0	0	0	0	1	0
2/8/16	2069	1.5	39	C	A. gundlachi	M	0	0	0	0	1	0
2/8/16	2070	1.2	36	C	A. gundlachi	M	0	0	0	0	1	0
2/8/16	2071	2.5	48	C	A. gundlachi	F	0	0	0	0	1	0
2/8/16	2072	2.2	45	C	A. gundlachi	F	0	0	0	0	1	0
2/8/16	2073	3.1	52	C	A. gundlachi	M	0	0	0	0	1	0
2/8/16	2074	4.4	57	C	A. gundlachi	M	0	0	0	0	1	0
2/8/16	2076	1.9	43	C	A. gundlachi	F	0	0	0	0	1	0
2/8/16	2077	1.9	43	C	A. gundlachi	F	0	0	0	0	1	0
2/8/16	2078	NA	76	C	A. gundlachi	M	0	0	0	0	1	0
2/8/16	2079	1.3	38	C	A. gundlachi	M	0	0	0	0	1	0
2/8/16	2081	5.1	57	C	A. gundlachi	M	0	0	0	0	1	0
2/8/16	2085	6.3	63	C	A. gundlachi	M	0	0	0	0	1	0
2/8/16	2086	1.9	43	C	A. gundlachi	F	0	0	0	0	1	0
2/8/16	2087	1.4	37	C	A. gundlachi	M	0	0	0	0	1	0
2/8/16	2089	2	44	C	A. gundlachi	M	0	0	0	0	1	0
2/8/16	2090	5.1	58	C	A. gundlachi	M	0	0	0	0	1	0
2/8/16	2093	1.3	39	C	A. gundlachi	M	0	0	0	0	1	0
2/8/16	2094	4.9	60	C	A. gundlachi	M	0	0	0	0	1	0
2/8/16	2096	2.5	45	C	A. gundlachi	F	0	0	0	0	1	0
2/8/16	2097	2.2	45	R	A. gundlachi	F	0	0	0	0	1	0
2/8/16	2098	2.3	47	C	A. gundlachi	M	0	0	0	0	1	0
2/8/16	2099	2	45	C	A. gundlachi	F	0	0	0	0	1	0
2/9/16	2102	1.6	40	C	A. gundlachi	M	0	0	0	0	1	0
2/9/16	2103	0.5	39	C	A. gundlachi	M	0	0	0	0	1	0
2/9/16	2104	2.4	48	C	A. gundlachi	F	0	0	0	0	1	0
2/9/16	2108	1.5	38	C	A. gundlachi	F	0	0	0	0	1	0
2/9/16	2111	8.3	67	C	A. gundlachi	M	0	0	0	0	1	0
2/9/16	2114	2.2	46	C	A. gundlachi	F	0	0	0	0	1	0
2/9/16	2115	2.1	45	R	A. gundlachi	F	0	0	0	0	1	0
2/9/16	2117	3.8	53	C	A. gundlachi	M	0	0	0	0	1	0
2/9/16	2122	1.7	43	C	A. gundlachi	M	0	0	0	0	1	0
2/9/16	2125	2.1	45	C	A. gundlachi	F	0	0	0	0	1	0
2/9/16	2126	2.3	44	C	A. gundlachi	F	0	0	0	0	1	0
2/9/16	2127	3.3	51	C	A. gundlachi	M	0	0	0	0	1	0
2/9/16	2132	2.3	47	R	A. gundlachi	F	0	0	0	0	1	0
2/9/16	2133	2	48	C	A. gundlachi	F	0	0	0	0	1	0
2/9/16	2134	2.3	43	C	A. gundlachi	M	0	0	0	0	1	0
2/9/16	2136	1.7	42	C	A. gundlachi	M	0	0	0	0	1	0
2/9/16	2137	2.9	48	C	A. gundlachi	F	0	0	0	0	1	0
2/9/16	2139	5.8	60	C	A. gundlachi	M	0	0	0	0	0	0
2/9/16	2143	2	44	R	A. gundlachi	F	0	0	0	0	1	0
2/9/16	2144	1.9	43	C	A. gundlachi	M	0	0	0	0	1	0
2/9/16	2145	3.2	52	C	A. gundlachi	M	0	0	0	0	1	0
2/9/16	2146	4.7	60	R	A. gundlachi	M	0	0	0	0	1	0
2/9/16	2149	6.9	65	C	A. gundlachi	M	0	0	0	0	1	0
2/10/16	2153	1.04	40	R	A. gundlachi	M	0	0	0	0	1	0
2/10/16	2155	2.1	41	C	A. gundlachi	F	0	0	0	0	1	0
2/10/16	2156	2.4	45	C	A. gundlachi	F	0	0	0	0	1	0
2/10/16	2162	1.6	40	R	A. gundlachi	M	0	0	0	0	1	0
2/10/16	2165	2.4	48	R	A. gundlachi	F	0	0	0	0	1	0
2/10/16	2166	3	51	C	A. gundlachi	M	0	0	0	0	1	0
2/10/16	2171	8.8	71	R	A. gundlachi	M	0	0	0	0	1	0
2/10/16	2172	1.4	37	C	A. gundlachi	F	0	0	0	0	1	0
2/10/16	2173	2.1	46	C	A. gundlachi	F	0	0	0	0	1	0
2/10/16	2174	1.7	41	R	A. gundlachi	F	0	0	0	0	1	0
2/10/16	2175	0.3	45	C	A. gundlachi	M	0	0	0	0	1	0
2/10/16	2176	1.6	43	C	A. gundlachi	M	0	0	0	0	1	0
2/10/16	2178	5	60	C	A. gundlachi	M	0	0	0	0	1	0
2/10/16	2179	4.9	57	C	A. gundlachi	M	0	0	0	0	1	0
2/16/16	2210	2.3	46	C	A. gundlachi	F	0	0	0	0	1	0
2/16/16	2212	4.2	56	C	A. gundlachi	M	0	0	0	0	1	0
2/16/16	2213	5.3	58	R	A. gundlachi	M	0	0	0	0	1	0
2/17/16	2215	2.7	47	C	A. gundlachi	F	0	0	0	0	1	0
2/17/16	2220	1.2	36	C	A. gundlachi	F	0	0	0	0	1	0
2/17/16	2222	2.1	43	C	A. gundlachi	F	0	0	0	0	1	0
2/17/16	2223	2.6	46	C	A. gundlachi	F	0	0	0	0	1	0
2/17/16	2224	2.3	45	R	A. gundlachi	F	0	0	0	0	1	0
2/17/16	2225	7.2	67	C	A. gundlachi	M	0	0	0	0	1	0
2/17/16	2229	1.9	44	C	A. gundlachi	M	0	0	0	0	1	0
2/17/16	2230	1.4	39	C	A. gundlachi	F	0	0	0	0	1	0
2/17/16	2232	1.2	37	C	A. gundlachi	F	0	0	0	0	1	0
2/17/16	2233	1.8	42	C	A. gundlachi	F	0	0	0	0	1	0
2/17/16	2234	3.4	53	C	A. gundlachi	M	0	0	0	0	1	0
2/17/16	2237	8.3	68	C	A. gundlachi	M	0	0	0	0	1	0
2/17/16	2240	2.4	45	C	A. gundlachi	F	0	0	0	0	1	0
2/17/16	2241	2.2	45	C	A. gundlachi	F	0	0	0	0	1	0
2/17/16	2242	1.5	40	C	A. gundlachi	F	0	0	0	0	1	0
2/17/16	2243	2.1	44	C	A. gundlachi	F	0	0	0	0	1	0
2/17/16	2244	1.8	43	R	A. gundlachi	F	0	0	0	0	1	0
2/17/16	2245	6.2	62	C	A. gundlachi	M	0	0	0	0	1	0
