# Supplementary material for: Animal trait variation at the within-individual level: erythrocyte size variation and malaria infection in a tropical lizard
Source: PeerJ. 2022 Feb 23;10:e12761. doi: 10.7717/peerj.12761 (PMC8881909; doi:10.7717/peerj.12761)
Supplement: Supplemental Information 1 [file peerj-10-12761-s001.zip › code_data_wiv_erysize/agundlachiWIV-09-2021.csv]

uid	spp	sex	mass	svl	infectionstatus	erymeanarea	erysdarea
457	A. gundlachi	M	2.7	43	0	150.332184615385	15.5061067776128
472	A. gundlachi	M	8.4	65	1	178.196554455446	18.8116736663398
476	A. gundlachi	F	4	53	1	157.672891156463	17.7048264321209
491	A. gundlachi	M	5.9	66	1	155.316462184874	18.4806197296355
498	A. gundlachi	M	2.2	43	0	157.054437229437	14.6085379899445
546	A. gundlachi	F	3.2	49	1	144.801821192053	18.1502820437539
558	A. gundlachi	F	2.3	45	1	137.602608	16.73187333567
566	A. gundlachi	M	7	65	1	168.818156862745	21.3444790567407
568	A. gundlachi	F	2.4	46	0	146.210094444444	17.7314281453816
573	A. gundlachi	M	5.1	60	1	162.836532994924	18.0872411335065
594	A. gundlachi	M	8	67	1	144.706007352941	15.3079154603637
601	A. gundlachi	F	2.1	45	0	150.904969230769	21.5910960534602
606	A. gundlachi	M	4.6	60	0	153.499796703297	16.8128656711003
637	A. gundlachi	M	2.2	45	0	158.372455399061	16.9046788930046
649	A. gundlachi	M	2.6	50	1	139.257633663366	14.1615554969779
657	A. gundlachi	M	3.9	54	1	164.093042857143	17.5778824498063
684	A. gundlachi	M	8.2	68	1	169.037479166667	20.0796522233351
697	A. gundlachi	F	2.7	50	1	162.478252066116	14.680238552171
705	A. gundlachi	M	8	66	0	152.210027586207	18.5813704417636
727	A. gundlachi	F	2.3	46	1	156.685857923497	13.1054757330093
732	A. gundlachi	M	5.8	60	0	155.328632867133	14.8344219159538
733	A. gundlachi	M	3.4	50	0	147.813744360902	15.601855470039
735	A. gundlachi	M	6	60	1	145.065608391608	17.6690937636473
739	A. gundlachi	M	4.4	60	0	154.323009345794	16.7866520065955
740	A. gundlachi	M	3.6	53	0	152.276865724382	19.2572893765151
755	A. gundlachi	M	6.4	69	1	152.153324074074	18.3824276719124
759	A. gundlachi	M	4.2	55	1	149.848050632911	16.9470855881985
800	A. gundlachi	M	6.2	60	0	160.903726027397	17.7140637926025
824	A. gundlachi	M	5.9	63	1	140.138631578947	16.7295477206814
831	A. gundlachi	M	6	58	1	153.162102803738	22.4124948614442
841	A. gundlachi	M	8.3	66	1	137.485	20.3660833166018
849	A. gundlachi	M	8.1	60	1	150.4373	15.7635575491544
858	A. gundlachi	M	2.6	48	1	171.636488721805	16.4618283911308
867	A. gundlachi	M	3.7	47	0	170.2916	21.3050445209617
902	A. gundlachi	M	1.9	47	0	151.578164893617	19.7238948250319
905	A. gundlachi	M	8	65	0	170.391543378995	16.1508039056796
912	A. gundlachi	M	8.1	64	1	145.898178988327	16.509389161191
913	A. gundlachi	M	8.9	71	1	162.473375609756	21.1203532682778
915	A. gundlachi	M	7	66	1	160.510986486486	18.2946914024266
920	A. gundlachi	M	6	62	0	152.989254180602	15.3299933131804
924	A. gundlachi	M	6.4	65	1	158.293150627615	18.8627174493458
936	A. gundlachi	M	2.2	47	1	142.730616438356	19.3599045987592
951	A. gundlachi	M	3.3	52	1	157.788855345912	16.6321215381168
956	A. gundlachi	M	4.8	58	0	153.886376470588	16.027355038601
959	A. gundlachi	M	2.4	47	1	136.002563953488	16.4828962869867
960	A. gundlachi	M	6.4	59	1	135.622584158416	14.2255415716868
969	A. gundlachi	M	6.5	65	1	137.778217391304	14.2524758253267
998	A. gundlachi	M	7.6	63	1	156.695977011494	16.0488887937718
1036	A. gundlachi	M	5.4	61	0	151.809114285714	16.2652026060068
1063	A. gundlachi	M	7.4	65	0	158.634439252336	14.8711674702499
1071	A. gundlachi	M	6.6	67	1	172.776765765766	18.1887568133579
1078	A. gundlachi	M	6.3	60	0	177.098206060606	19.4946239316835
1083	A. gundlachi	M	8.6	66	1	170.46009	19.2393652214025
1109	A. gundlachi	M	6.5	61	1	149.70120754717	17.437450550749
1110	A. gundlachi	M	2.4	44	1	150.006209459459	14.476903417087
1117	A. gundlachi	M	3.2	49	0	154.468506276151	17.2761201757409
1142	A. gundlachi	M	6.9	62	0	181.16820754717	22.3824481680313
1147	A. gundlachi	F	2.2	45	0	140.17885106383	14.40507920534
1149	A. gundlachi	M	5.9	58	1	160.107167597765	18.1201531045836
1151	A. gundlachi	M	4.7	57	0	166.207065843621	16.9385422944763
1153	A. gundlachi	M	7	61	0	146.419037037037	19.4248015518258
1159	A. gundlachi	F	1.2	44	0	140.664317991632	15.9781586122417
1163	A. gundlachi	M	8.8	68	0	156.559909482759	14.8878950508028
1170	A. gundlachi	M	5.3	55	1	143.934261904762	15.0751572217941
1171	A. gundlachi	M	6.1	59	1	170.310326530612	15.9869141438791
1185	A. gundlachi	M	6.5	64	1	134.463028806584	17.4189725433537
1188	A. gundlachi	M	3.2	46	1	160.093555873926	21.7651326346501
1198	A. gundlachi	M	6.2	62	1	171.463023364486	18.6379323304234
1199	A. gundlachi	M	2.4	35	1	145.45945	13.9666676726703
1205	A. gundlachi	F	2.3	45	1	151.555518518519	16.0596721849491
1214	A. gundlachi	M	2.6	48	0	151.948330065359	15.8046607875251
1233	A. gundlachi	M	2.1	48	0	150.000617886179	17.4098032486318
1234	A. gundlachi	M	6.8	62	0	167.431546341463	20.5270497009565
1247	A. gundlachi	F	2.4	49	0	154.209893333333	15.7203867701421
1250	A. gundlachi	M	9	69	1	157.846383333333	16.0831413008663
1255	A. gundlachi	M	4.1	55	1	161.714207920792	16.6840854476605
1265	A. gundlachi	M	4.3	58	1	161.355632478632	18.1381908811587
1274	A. gundlachi	M	2.1	43	0	160.465926315789	18.0373686393188
1301	A. gundlachi	M	5.3	54	1	152.800382716049	16.2046140051345
1302	A. gundlachi	M	7.1	60	0	158.053802197802	16.817887503659
1303	A. gundlachi	M	3.9	58	0	146.422492907801	15.3415122184104
1304	A. gundlachi	M	8.3	61	1	135.367736013986	13.9761239638457
1309	A. gundlachi	F	2.4	41	0	144.585503875969	16.0650412096601
1312	A. gundlachi	F	2.5	47	0	152.00695	14.9013909741355
1322	A. gundlachi	M	3.3	53	1	142.780236842105	13.1837904587017
1326	A. gundlachi	M	3.5	50	1	141.551153024911	14.4119230399223
1329	A. gundlachi	F	1.8	45	1	133.839283783784	14.5690977399834
1344	A. gundlachi	M	6.5	64	0	159.969870503597	19.4741995998699
1345	A. gundlachi	F	2.3	42	0	127.026772727273	13.608100167212
1348	A. gundlachi	M	7.1	66	0	170.489961077844	19.723790473236
1354	A. gundlachi	M	5.3	60	0	164.460594594595	20.2710981696029
1357	A. gundlachi	M	5.7	60	0	154.38214229249	13.1303446331778
1392	A. gundlachi	F	1.9	45	0	143.697217647059	13.1432546645495
1397	A. gundlachi	M	5.2	60	0	143.777608374384	13.370711609707
1405	A. gundlachi	M	6.7	70	0	162.141953781513	19.5544065156499
1409	A. gundlachi	F	2	46	0	142.006822485207	17.6104830601309
1410	A. gundlachi	M	5	49	1	158.23315	14.9332459284887
1416	A. gundlachi	F	2.2	45	0	148.462177142857	14.8218706905468
1422	A. gundlachi	M	6.5	67	1	163.181629166667	16.9754819212956
1423	A. gundlachi	M	4.3	58	1	138.236463235294	16.3663856209453
1442	A. gundlachi	F	2.5	45	1	153.808466165414	16.1620545646505
1456	A. gundlachi	M	7.7	68	1	142.243828125	16.4313700984282
1469	A. gundlachi	M	3.2	45	0	133.197284313726	14.5559053171168
1477	A. gundlachi	M	6.6	59	1	141.091473029046	16.3963894028628
1479	A. gundlachi	F	2	39	0	149.625443661972	16.7133182819348
1483	A. gundlachi	M	6.9	58	1	142.398081841432	18.1293482845924
1484	A. gundlachi	M	7.6	66	1	166.257097087379	17.6524669592277
1491	A. gundlachi	F	1.9	36	0	144.345883534137	15.0181506208674
1515	A. gundlachi	M	3.6	56	0	136.074781456954	14.2848553839647
1521	A. gundlachi	M	4.7	61	1	149.29708097166	17.4657944724651
1523	A. gundlachi	M	4.8	60	1	163.740176767677	15.8096075581016
1532	A. gundlachi	F	2.4	45	1	149.169234782609	16.0622617384428
1533	A. gundlachi	F	2	43	0	154.320405	13.7082408490973
1542	A. gundlachi	F	1.9	43	1	159.888855855856	17.0468510245077
1543	A. gundlachi	M	3.5	53	0	169.450046875	17.6869249119434
1547	A. gundlachi	F	2	43	1	156.171372093023	19.8059768468574
1550	A. gundlachi	F	2.1	46	1	144.122843317972	21.426826171435
1553	A. gundlachi	F	2.3	44	1	137.465666666667	20.2969773870547
1564	A. gundlachi	M	3.4	47	0	138.031443686007	15.3078345719413
1566	A. gundlachi	M	3.5	50	1	160.18933640553	18.6556351811271
1568	A. gundlachi	M	3	48	1	153.94937804878	18.0165020641612
1570	A. gundlachi	M	6.4	63	1	148.788644897959	15.3643130570016
1574	A. gundlachi	M	4.1	52	0	157.699139303483	12.6282494788667
1578	A. gundlachi	M	1.3	38	0	164.179601265823	20.67873374012
1586	A. gundlachi	M	3.4	51	0	170.093221518987	22.9343230642543
1595	A. gundlachi	M	1.8	41	0	172.027303664921	16.2986671247726
1603	A. gundlachi	M	6.3	61	1	150.834963350785	18.5268251290341
1606	A. gundlachi	M	7.3	66	1	152.784710723192	19.7937427875859
1616	A. gundlachi	M	1.4	40	0	140.712253807107	12.6062802018315
1617	A. gundlachi	M	5.4	60	0	143.335593283582	17.3754831181903
1619	A. gundlachi	M	4.2	54	0	163.569718562874	18.16976134973
1620	A. gundlachi	M	7.2	63	1	160.35936627907	15.6432893730479
1632	A. gundlachi	F	2.4	45	1	143.333282608696	18.9871209623207
1636	A. gundlachi	M	5.8	60	0	169.480310344828	17.7531393350775
1641	A. gundlachi	F	2.3	47	0	138.501796407186	13.6810048204823
1642	A. gundlachi	M	2.3	46	0	142.429798882682	17.2330234679514
1646	A. gundlachi	M	6.5	65	1	160.105819241983	16.916173144369
1650	A. gundlachi	F	2.1	44	0	160.339546961326	15.7005169672231
1658	A. gundlachi	F	1.8	41	0	151.112851311953	15.8250571272323
1665	A. gundlachi	F	2.1	46	1	153.142107142857	15.4927681579382
1689	A. gundlachi	M	1.4	39	0	135.921470198676	15.4349187086977
1701	A. gundlachi	M	2.2	44	0	151.097465703971	15.3509407301458
1703	A. gundlachi	F	2.1	47	0	148.955569230769	14.6084480016725
1714	A. gundlachi	F	2.1	45	0	137.860604395604	14.3246079381938
1716	A. gundlachi	F	2	44	0	163.213981308411	19.185394098461
1719	A. gundlachi	F	2.3	48	1	155.592702586207	20.5507632070364
1722	A. gundlachi	M	4	55	0	159.513540816327	16.4595499219249
1739	A. gundlachi	F	2.2	44	0	126.69262295082	12.2282623501527
1742	A. gundlachi	M	4.9	60	0	159.265365942029	17.5167568882993
1753	A. gundlachi	M	5.9	57	1	171.390914141414	19.3128817297763
1754	A. gundlachi	M	6.3	60	0	164.121554913295	17.9454371188878
1764	A. gundlachi	M	8.2	70	1	167.215951724138	20.1529771595535
1772	A. gundlachi	F	1.8	46	0	136.564233201581	12.2630256635775
1773	A. gundlachi	F	2.4	46	1	137.921091503268	20.9365850506638
1809	A. gundlachi	M	5.1	56	0	171.792851694915	17.3061964831699
1818	A. gundlachi	M	4	54	1	125.411278606965	14.5766905004916
1829	A. gundlachi	M	6.1	65	0	145.437511494253	16.3703885101685
1830	A. gundlachi	M	7.4	66	1	153.584538461538	19.0137635779057
1837	A. gundlachi	M	7.3	63	1	168.304237885463	17.3556718722684
1851	A. gundlachi	M	5.1	57	0	137.101958174905	14.3028108114041
1853	A. gundlachi	M	7.6	67	0	169.582351190476	21.3212132657609
1856	A. gundlachi	F	2	43	0	164.381635802469	15.0306152508974
1868	A. gundlachi	F	1.8	44	0	130.087601123596	12.1048779733463
1872	A. gundlachi	M	4.1	56	1	159.363871681416	16.458827492906
1881	A. gundlachi	M	3.1	51	0	156.279937799043	17.6330627240354
1883	A. gundlachi	M	9.4	68	0	159.720330434783	18.5149341141896
1915	A. gundlachi	M	2.1	44	0	145.532011173184	16.397902871993
1940	A. gundlachi	M	7	65	0	158.409717842324	15.7753154422784
1942	A. gundlachi	F	2.3	47	0	136.996839285714	14.5646952064899
1945	A. gundlachi	M	1.7	40	0	132.144554216867	12.274886928679
1947	A. gundlachi	M	6.9	67	1	155.169508982036	17.3283082725928
1990	A. gundlachi	F	2.5	47	0	158.153764285714	14.653848132528
1998	A. gundlachi	M	1.6	41	0	150.561735148515	16.5781760301908
2002	A. gundlachi	M	2.3	45	0	169.245020512821	15.4098575897937
2022	A. gundlachi	M	6.9	63	1	160.167995305164	16.5164933696929
2032	A. gundlachi	M	5.4	61	0	170.752516431925	18.6058979748095
2041	A. gundlachi	M	3.2	49	1	163.047491891892	18.3514186772763
2049	A. gundlachi	M	2.6	46	0	141.036804487179	15.2748754648434
2061	A. gundlachi	F	2.5	48	0	170.677680851064	15.4743746706423
2088	A. gundlachi	M	1.7	42	1	139.366043209877	14.0453068965401
2089	A. gundlachi	M	2	44	0	163.807832402235	16.7672418123621
2092	A. gundlachi	M	4.8	56	1	165.88250462963	15.4258268573369
2098	A. gundlachi	M	2.3	47	0	177.700082474227	17.6270042136367
2102	A. gundlachi	M	1.6	40	0	153.019377192982	13.5289079794716
2104	A. gundlachi	F	2.4	48	0	153.119358139535	14.7978919579504
2111	A. gundlachi	M	8.3	67	0	164.200388174807	14.5273602259672
2130	A. gundlachi	M	7.1	65	1	149.948741758242	15.5181484661322
2133	A. gundlachi	F	2	48	0	157.188095959596	17.1749421463905
2146	A. gundlachi	M	4.7	60	0	169.425950920245	14.2853870228509
2151	A. gundlachi	M	6.1	63	1	155.402023076923	17.601243211166
2165	A. gundlachi	F	2.4	48	0	142.602909952607	13.1145036075639
2167	A. gundlachi	M	9.4	68	1	156.000665979381	16.3119722718151
2176	A. gundlachi	M	1.6	43	0	146.070919003115	14.4094634346553
2179	A. gundlachi	M	4.9	57	0	129.432887692308	13.5853809448141
2180	A. gundlachi	M	6.7	65	1	149.845853383459	16.8249934672988
2183	A. gundlachi	M	7.7	62	1	161.913114197531	20.15334108806
2210	A. gundlachi	F	2.3	46	0	137.583206349206	14.159258137384
2230	A. gundlachi	F	1.4	39	0	143.155677966102	13.2838309653991
2232	A. gundlachi	F	1.2	37	0	144.196158102767	14.9826569651984
2234	A. gundlachi	M	3.4	53	0	165.140865217391	18.0831296590385
2235	A. gundlachi	M	4.2	57	1	165.127111731844	17.8157070850377
2246	A. gundlachi	M	5.4	60	1	166.986726415094	17.9372572274645
