# Supplementary material for: Animal trait variation at the within-individual level: erythrocyte size variation and malaria infection in a tropical lizard
Source: PeerJ. 2022 Feb 23;10:e12761. doi: 10.7717/peerj.12761 (PMC8881909; doi:10.7717/peerj.12761)
Supplement: Supplemental Information 1 [file peerj-10-12761-s001.zip › code_data_wiv_erysize/gundMatureErys.csv]

UID	classification	cellNum	eryMean	erySD	CV	ratio
457	MAT	195	150.332184615385	15.5061067776128	10.3145622590959	0.0205128205128205
472	MAT	202	178.196554455446	18.8116736663398	10.5566988788457	0
476	MAT	294	157.672891156463	17.7048264321209	11.2288335060413	0.0204081632653061
491	MAT	238	155.316462184874	18.4806197296355	11.8986870223955	0.0504201680672269
498	MAT	231	157.054437229437	14.6085379899445	9.30157609530205	0.012987012987013
546	MAT	151	144.801821192053	18.1502820437539	12.5345675174077	0.0264900662251656
558	MAT	125	137.602608	16.73187333567	12.1595612022629	0
566	MAT	255	168.818156862745	21.3444790567407	12.6434735773679	0.0313725490196078
568	MAT	180	146.210094444444	17.7314281453816	12.1273624866708	0.511111111111111
573	MAT	197	162.836532994924	18.0872411335065	11.1076063834338	0
594	MAT	272	144.706007352941	15.3079154603637	10.5786316272464	0.00367647058823529
601	MAT	130	150.904969230769	21.5910960534602	14.3077435842701	0.0384615384615385
606	MAT	182	153.499796703297	16.8128656711003	10.9530214581315	0.00549450549450549
637	MAT	213	158.372455399061	16.9046788930046	10.6740018966106	0.0704225352112676
649	MAT	202	139.257633663366	14.1615554969779	10.1693207937249	0.381188118811881
657	MAT	210	164.093042857143	17.5778824498063	10.712143637381	0.0857142857142857
684	MAT	96	169.037479166667	20.0796522233351	11.8788166519788	0
697	MAT	242	162.478252066116	14.680238552171	9.03520216736286	0.00413223140495868
705	MAT	290	152.210027586207	18.5813704417636	12.2077176756569	0.0724137931034483
727	MAT	183	156.685857923497	13.1054757330093	8.36417268711518	0.0437158469945355
732	MAT	286	155.328632867133	14.8344219159538	9.55034602579877	0.041958041958042
733	MAT	266	147.813744360902	15.601855470039	10.5550776333394	0.112781954887218
735	MAT	286	145.065608391608	17.6690937636473	12.1800707690476	0.0034965034965035
739	MAT	321	154.323009345794	16.7866520065955	10.8776079975095	0.0404984423676012
740	MAT	283	152.276865724382	19.2572893765151	12.646234400024	0.0212014134275618
755	MAT	216	152.153324074074	18.3824276719124	12.0815156578263	0.00462962962962963
759	MAT	158	149.848050632911	16.9470855881985	11.309513548304	0.0759493670886076
800	MAT	292	160.903726027397	17.7140637926025	11.0091072655374	0.023972602739726
824	MAT	228	140.138631578947	16.7295477206814	11.9378557733788	0.0043859649122807
831	MAT	214	153.162102803738	22.4124948614442	14.633185658311	0.0514018691588785
841	MAT	212	137.485	20.3660833166018	14.8133129553056	0.0330188679245283
849	MAT	310	150.4373	15.7635575491544	10.4784900747051	0.00967741935483871
858	MAT	133	171.636488721805	16.4618283911308	9.59110065331898	0.195488721804511
867	MAT	250	170.2916	21.3050445209617	12.5109192238265	0.076
902	MAT	188	151.578164893617	19.7238948250319	13.0123588967282	0
905	MAT	219	170.391543378995	16.1508039056796	9.4786417127263	0.0045662100456621
912	MAT	257	145.898178988327	16.509389161191	11.3156924066282	0.0272373540856031
913	MAT	205	162.473375609756	21.1203532682778	12.9992703044508	0
915	MAT	148	160.510986486486	18.2946914024266	11.3977814247418	0.0202702702702703
920	MAT	299	152.989254180602	15.3299933131804	10.020307240065	0
924	MAT	239	158.293150627615	18.8627174493458	11.9163194203648	0.00418410041841004
936	MAT	73	142.730616438356	19.3599045987592	13.5639466022488	0.0136986301369863
951	MAT	159	157.788855345912	16.6321215381168	10.5407454168136	0.00628930817610063
956	MAT	340	153.886376470588	16.027355038601	10.4150577888643	0.00882352941176471
959	MAT	344	136.002563953488	16.4828962869867	12.1195481966235	0.0319767441860465
960	MAT	404	135.622584158416	14.2255415716868	10.4890654163251	0
969	MAT	368	137.778217391304	14.2524758253267	10.3445058988158	0.0108695652173913
998	MAT	261	156.695977011494	16.0488887937718	10.2420554119233	0.00766283524904215
1036	MAT	175	151.809114285714	16.2652026060068	10.7142464288374	0.00571428571428571
1063	MAT	214	158.634439252336	14.8711674702499	9.37448862954317	0.00467289719626168
1071	MAT	222	172.776765765766	18.1887568133579	10.5273164089763	0.0135135135135135
1078	MAT	165	177.098206060606	19.4946239316835	11.007804294196	0
1083	MAT	200	170.46009	19.2393652214025	11.2867271285628	0.015
1109	MAT	159	149.70120754717	17.437450550749	11.6481696016076	0.0691823899371069
1110	MAT	148	150.006209459459	14.476903417087	9.65086943350802	0.0405405405405405
1117	MAT	239	154.468506276151	17.2761201757409	11.1842346328225	0.0209205020920502
1142	MAT	106	181.16820754717	22.3824481680313	12.354512124984	0
1147	MAT	47	140.17885106383	14.40507920534	10.2762143476127	0
1149	MAT	179	160.107167597765	18.1201531045836	11.3175152471041	0.0335195530726257
1151	MAT	243	166.207065843621	16.9385422944763	10.1912287594399	0.037037037037037
1153	MAT	162	146.419037037037	19.4248015518258	13.2665819588147	0.0740740740740741
1159	MAT	239	140.664317991632	15.9781586122417	11.3590701894934	0.0376569037656904
1163	MAT	232	156.559909482759	14.8878950508028	9.50939170825362	0
1170	MAT	252	143.934261904762	15.0751572217941	10.4736405511073	0.0396825396825397
1171	MAT	245	170.310326530612	15.9869141438791	9.38693176717356	0.0285714285714286
1185	MAT	243	134.463028806584	17.4189725433537	12.9544698627975	0.0164609053497942
1188	MAT	349	160.093555873926	21.7651326346501	13.5952584198893	0.0773638968481375
1198	MAT	214	171.463023364486	18.6379323304234	10.8699426644332	0.00467289719626168
1199	MAT	60	145.45945	13.9666676726703	9.60176026560687	0
1205	MAT	216	151.555518518519	16.0596721849491	10.5965604828746	0.0138888888888889
1214	MAT	306	151.948330065359	15.8046607875251	10.4013389161479	0.0294117647058824
1233	MAT	123	150.000617886179	17.4098032486318	11.6064876891657	0
1234	MAT	205	167.431546341463	20.5270497009565	12.2599654303456	0.0487804878048781
1247	MAT	225	154.209893333333	15.7203867701421	10.1941493054285	0.00888888888888889
1250	MAT	180	157.846383333333	16.0831413008663	10.1891097922102	0.0111111111111111
1255	MAT	303	161.714207920792	16.6840854476605	10.3170189324567	0.0297029702970297
1265	MAT	117	161.355632478632	18.1381908811587	11.2411265739736	0.0854700854700855
1274	MAT	95	160.465926315789	18.0373686393188	11.2406222638332	0.0736842105263158
1301	MAT	243	152.800382716049	16.2046140051345	10.6050873152901	0.111111111111111
1302	MAT	273	158.053802197802	16.817887503659	10.6406092544434	0
1303	MAT	282	146.422492907801	15.3415122184104	10.4775652386076	0.0283687943262411
1304	MAT	572	135.367736013986	13.9761239638457	10.3245606193796	0
1309	MAT	258	144.585503875969	16.0650412096601	11.1111008911663	0.00775193798449612
1312	MAT	300	152.00695	14.9013909741355	9.80309845973194	0.01
1322	MAT	190	142.780236842105	13.1837904587017	9.23362416976592	0.068421052631579
1326	MAT	281	141.551153024911	14.4119230399223	10.1814239813264	0.0676156583629893
1329	MAT	370	133.839283783784	14.5690977399834	10.8855168139719	0.0027027027027027
1344	MAT	139	159.969870503597	19.4741995998699	12.1736671653004	0
1345	MAT	396	127.026772727273	13.608100167212	10.7127811523864	0.00505050505050505
1348	MAT	334	170.489961077844	19.723790473236	11.5688867242044	0.0029940119760479
1354	MAT	259	164.460594594595	20.2710981696029	12.3258086349331	0.027027027027027
1357	MAT	253	154.38214229249	13.1303446331778	8.50509290660138	0.00395256916996047
1392	MAT	170	143.697217647059	13.1432546645495	9.14649210316042	0
1397	MAT	406	143.777608374384	13.370711609707	9.29957853721622	0.00492610837438424
1405	MAT	238	162.141953781513	19.5544065156499	12.0600535885978	0
1409	MAT	169	142.006822485207	17.6104830601309	12.4011528121935	0.0118343195266272
1410	MAT	360	158.23315	14.9332459284887	9.43749519521585	0.00555555555555556
1416	MAT	175	148.462177142857	14.8218706905468	9.98360052088184	0.0342857142857143
1422	MAT	240	163.181629166667	16.9754819212956	10.4028143412869	0.0166666666666667
1423	MAT	408	138.236463235294	16.3663856209453	11.8394128711814	0.107843137254902
1442	MAT	133	153.808466165414	16.1620545646505	10.5079095888447	0.0075187969924812
1456	MAT	256	142.243828125	16.4313700984282	11.551552229028	0.00390625
1469	MAT	306	133.197284313726	14.5559053171168	10.9280796467536	0
1477	MAT	241	141.091473029046	16.3963894028628	11.6211058335803	0
1479	MAT	142	149.625443661972	16.7133182819348	11.1701044106462	0.028169014084507
1483	MAT	391	142.398081841432	18.1293482845924	12.7314554031566	0.0383631713554987
1484	MAT	206	166.257097087379	17.6524669592277	10.6175719824762	0.0145631067961165
1491	MAT	249	144.345883534137	15.0181506208674	10.4042805053846	0
1515	MAT	302	136.074781456954	14.2848553839647	10.4977977778223	0.0463576158940397
1521	MAT	247	149.29708097166	17.4657944724651	11.69868450126	0.00809716599190283
1523	MAT	198	163.740176767677	15.8096075581016	9.65530138674097	0.095959595959596
1532	MAT	230	149.169234782609	16.0622617384428	10.7678113130037	0.0304347826086957
1533	MAT	200	154.320405	13.7082408490973	8.88297360877019	0.01
1542	MAT	111	159.888855855856	17.0468510245077	10.6616880415205	0.00900900900900901
1543	MAT	192	169.450046875	17.6869249119434	10.4378400821516	0.0208333333333333
1547	MAT	43	156.171372093023	19.8059768468574	12.6822071045518	0
1550	MAT	217	144.122843317972	21.426826171435	14.8670576281665	0.0230414746543779
1553	MAT	192	137.465666666667	20.2969773870547	14.7651249066225	0.015625
1564	MAT	293	138.031443686007	15.3078345719413	11.0901068359203	0.00341296928327645
1566	MAT	217	160.18933640553	18.6556351811271	11.645990675621	0.0414746543778802
1568	MAT	246	153.94937804878	18.0165020641612	11.702874212621	0.00813008130081301
1570	MAT	245	148.788644897959	15.3643130570016	10.3262672145032	0.00408163265306122
1574	MAT	201	157.699139303483	12.6282494788667	8.00781128840812	0
1578	MAT	158	164.179601265823	20.67873374012	12.5951906209341	0.00632911392405063
1586	MAT	158	170.093221518987	22.9343230642543	13.4833844990667	0
1595	MAT	191	172.027303664921	16.2986671247726	9.4744652607702	0.00523560209424084
1603	MAT	191	150.834963350785	18.5268251290341	12.2828452485168	0.0942408376963351
1606	MAT	401	152.784710723192	19.7937427875859	12.9553164671348	0.109725685785536
1616	MAT	197	140.712253807107	12.6062802018315	8.95890717457535	0.0050761421319797
1617	MAT	268	143.335593283582	17.3754831181903	12.1222389499681	0
1619	MAT	334	163.569718562874	18.16976134973	11.1082671715582	0.0149700598802395
1620	MAT	172	160.35936627907	15.6432893730479	9.75514541871179	0
1632	MAT	138	143.333282608696	18.9871209623207	13.2468332663225	0.0869565217391304
1636	MAT	116	169.480310344828	17.7531393350775	10.475045330609	0.0862068965517241
1641	MAT	167	138.501796407186	13.6810048204823	9.87785369964522	0
1642	MAT	179	142.429798882682	17.2330234679514	12.099310399326	0.0111731843575419
1646	MAT	343	160.105819241983	16.916173144369	10.5656204280758	0.0816326530612245
1650	MAT	181	160.339546961326	15.7005169672231	9.79204273978027	0.00552486187845304
1658	MAT	343	151.112851311953	15.8250571272323	10.4723436754982	0
1665	MAT	112	153.142107142857	15.4927681579382	10.1165959166841	0.0535714285714286
1689	MAT	151	135.921470198676	15.4349187086977	11.3557620338689	0
1701	MAT	277	151.097465703971	15.3509407301458	10.1596281966908	0.0252707581227437
1703	MAT	325	148.955569230769	14.6084480016725	9.80725197259349	0.0769230769230769
1714	MAT	182	137.860604395604	14.3246079381938	10.3906464076481	0
1716	MAT	214	163.213981308411	19.185394098461	11.7547491609852	0.0186915887850467
1719	MAT	232	155.592702586207	20.5507632070364	13.2080508053713	0.0129310344827586
1722	MAT	98	159.513540816327	16.4595499219249	10.3185910347745	0.0408163265306122
1739	MAT	244	126.69262295082	12.2282623501527	9.6519134779454	0
1742	MAT	276	159.265365942029	17.5167568882993	10.9984721315212	0.0326086956521739
1753	MAT	198	171.390914141414	19.3128817297763	11.2683229601315	0.0404040404040404
1754	MAT	173	164.121554913295	17.9454371188878	10.9342353771681	0.0289017341040462
1764	MAT	145	167.215951724138	20.1529771595535	12.0520661765575	0.00689655172413793
1772	MAT	253	136.564233201581	12.2630256635775	8.97967599281736	0.0592885375494071
1773	MAT	153	137.921091503268	20.9365850506638	15.1801184448774	0.0718954248366013
1809	MAT	236	171.792851694915	17.3061964831699	10.0738746184293	0.0211864406779661
1818	MAT	402	125.411278606965	14.5766905004916	11.6231097094341	0.0149253731343284
1829	MAT	174	145.437511494253	16.3703885101685	11.2559602691052	0.0114942528735632
1830	MAT	273	153.584538461538	19.0137635779057	12.3799985131102	0.032967032967033
1837	MAT	227	168.304237885463	17.3556718722684	10.3120825062525	0.00881057268722467
1851	MAT	526	137.101958174905	14.3028108114041	10.4322440042451	0.0133079847908745
1853	MAT	336	169.582351190476	21.3212132657609	12.5727784265786	0
1856	MAT	324	164.381635802469	15.0306152508974	9.14373140133434	0
1868	MAT	178	130.087601123596	12.1048779733463	9.30517425857171	0.00561797752808989
1872	MAT	226	159.363871681416	16.458827492906	10.3278285845168	0.00884955752212389
1881	MAT	209	156.279937799043	17.6330627240354	11.2829982993142	0.00956937799043062
1883	MAT	230	159.720330434783	18.5149341141896	11.5920960492563	0.00434782608695652
1915	MAT	358	145.532011173184	16.397902871993	11.2675573846632	0.0195530726256983
1940	MAT	241	158.409717842324	15.7753154422784	9.95855283195487	0.0663900414937759
1942	MAT	280	136.996839285714	14.5646952064899	10.6314096605648	0.0178571428571429
1945	MAT	332	132.144554216867	12.274886928679	9.28898432585746	0.00602409638554217
1947	MAT	334	155.169508982036	17.3283082725928	11.1673410493288	0.00898203592814371
1990	MAT	280	158.153764285714	14.653848132528	9.265570249757	0.00357142857142857
1998	MAT	404	150.561735148515	16.5781760301908	11.0108826879804	0
2002	MAT	195	169.245020512821	15.4098575897937	9.10505818316017	0
2022	MAT	213	160.167995305164	16.5164933696929	10.3119810785072	0.0140845070422535
2032	MAT	213	170.752516431925	18.6058979748095	10.8964121663339	0.00938967136150235
2041	MAT	185	163.047491891892	18.3514186772763	11.2552597187107	0.372972972972973
2049	MAT	312	141.036804487179	15.2748754648434	10.8304180035729	0
2061	MAT	141	170.677680851064	15.4743746706423	9.06643129522337	0.00709219858156028
2088	MAT	162	139.366043209877	14.0453068965401	10.0779978917739	0
2089	MAT	179	163.807832402235	16.7672418123621	10.2359219131779	0
2092	MAT	216	165.88250462963	15.4258268573369	9.29924882179623	0.180555555555556
2098	MAT	194	177.700082474227	17.6270042136367	9.91952506054312	0.0360824742268041
2102	MAT	228	153.019377192982	13.5289079794716	8.84130377972291	0
2104	MAT	215	153.119358139535	14.7978919579504	9.66428552062332	0
2111	MAT	389	164.200388174807	14.5273602259672	8.84733610404224	0
2130	MAT	182	149.948741758242	15.5181484661322	10.3489687770449	0.0164835164835165
2133	MAT	198	157.188095959596	17.1749421463905	10.9263631202742	0.00505050505050505
2146	MAT	163	169.425950920245	14.2853870228509	8.4316404572376	0.00613496932515337
2151	MAT	260	155.402023076923	17.601243211166	11.3262638816828	0.0115384615384615
2165	MAT	211	142.602909952607	13.1145036075639	9.19651892932787	0
2167	MAT	485	156.000665979381	16.3119722718151	10.4563478427528	0.0206185567010309
2176	MAT	321	146.070919003115	14.4094634346553	9.86470375691141	0.0186915887850467
2179	MAT	650	129.432887692308	13.5853809448141	10.4960811637841	0
2180	MAT	266	149.845853383459	16.8249934672988	11.2282009060627	0.0075187969924812
2183	MAT	324	161.913114197531	20.15334108806	12.4470097360201	0.00925925925925926
2210	MAT	252	137.583206349206	14.159258137384	10.2914145651219	0.00793650793650794
2230	MAT	177	143.155677966102	13.2838309653991	9.27929031815603	0.0564971751412429
2232	MAT	253	144.196158102767	14.9826569651984	10.3904689017585	0.0237154150197628
2234	MAT	230	165.140865217391	18.0831296590385	10.9501240866298	0.0391304347826087
2235	MAT	358	165.127111731844	17.8157070850377	10.7890866001274	0
2246	MAT	212	166.986726415094	17.9372572274645	10.7417263710387	0.0849056603773585
