# Supplementary material for: Animal trait variation at the within-individual level: erythrocyte size variation and malaria infection in a tropical lizard
Source: PeerJ. 2022 Feb 23;10:e12761. doi: 10.7717/peerj.12761 (PMC8881909; doi:10.7717/peerj.12761)
Supplement: Supplemental Information 1 [file peerj-10-12761-s001.zip › code_data_wiv_erysize/gundImmatErys.csv]

UID	classification	cellNum	eryMean	erySD	CV	ratio
457	IMM	4	99.96675	10.6523746452767	10.6559177379245	0.0205128205128205
472	IMM	0	NA	NA	NA	0
476	IMM	6	116.149666666667	25.993617560214	22.3794164083243	0.0204081632653061
491	IMM	12	99.1243333333333	16.6724773276926	16.8197623802692	0.0504201680672269
498	IMM	3	113.490333333333	14.8281770401264	13.0655859442888	0.012987012987013
546	IMM	4	126.273	8.63679608805642	6.83978054537107	0.0264900662251656
558	IMM	0	NA	NA	NA	0
566	IMM	8	141.13725	21.119965542112	14.9641328154772	0.0313725490196078
568	IMM	92	118.949369565217	18.701280456671	15.7220509238743	0.511111111111111
573	IMM	0	NA	NA	NA	0
594	IMM	1	140.127	NA	NA	0.00367647058823529
601	IMM	5	104.554	12.5528424470317	12.006085321491	0.0384615384615385
606	IMM	1	101.342	NA	NA	0.00549450549450549
637	IMM	15	105.797933333333	11.8191995527052	11.1714843384198	0.0704225352112676
649	IMM	77	117.304467532468	21.332926177122	18.1859451953247	0.381188118811881
657	IMM	18	118.903777777778	17.0447388866013	14.3349010478512	0.0857142857142857
684	IMM	0	NA	NA	NA	0
697	IMM	1	106.252	NA	NA	0.00413223140495868
705	IMM	21	104.355047619048	13.9528329255252	13.3705395607317	0.0724137931034483
727	IMM	8	125.174125	20.4192024360649	16.3126384435001	0.0437158469945355
732	IMM	12	94.4916666666667	12.3237647165093	13.0421709672909	0.041958041958042
733	IMM	30	97.0987	15.7121064066688	16.1815826645144	0.112781954887218
735	IMM	1	95.613	NA	NA	0.0034965034965035
739	IMM	13	100.204615384615	14.7944860817494	14.7642761014188	0.0404984423676012
740	IMM	6	105.333	13.6495971222597	12.9585192885987	0.0212014134275618
755	IMM	1	91.51	NA	NA	0.00462962962962963
759	IMM	12	117.518583333333	29.5547016116905	25.14896008222	0.0759493670886076
800	IMM	7	103.521285714286	14.5804690449734	14.0845130973498	0.023972602739726
824	IMM	1	104.398	NA	NA	0.0043859649122807
831	IMM	11	104.896545454545	21.3822357313899	20.3841181220362	0.0514018691588785
841	IMM	7	129.579142857143	10.5699870613067	8.15716698555397	0.0330188679245283
849	IMM	3	97.2093333333333	19.837027860376	20.4065054045318	0.00967741935483871
858	IMM	26	113.194307692308	21.3949403266646	18.9010744116407	0.195488721804511
867	IMM	19	117.442578947368	18.0160166004086	15.3402767223653	0.076
902	IMM	0	NA	NA	NA	0
905	IMM	1	86.446	NA	NA	0.0045662100456621
912	IMM	7	95.3552857142857	5.59869320211678	5.87140310070719	0.0272373540856031
913	IMM	0	NA	NA	NA	0
915	IMM	3	128.597	9.22997513539447	7.17744203627959	0.0202702702702703
920	IMM	0	NA	NA	NA	0
924	IMM	1	106.994	NA	NA	0.00418410041841004
936	IMM	1	86.057	NA	NA	0.0136986301369863
951	IMM	1	123.249	NA	NA	0.00628930817610063
956	IMM	3	93.0453333333333	4.82850145835469	5.18940744836355	0.00882352941176471
959	IMM	11	101.075	55.5628745962626	54.9719263875959	0.0319767441860465
960	IMM	0	NA	NA	NA	0
969	IMM	4	106.6425	35.7738198920197	33.5455563138709	0.0108695652173913
998	IMM	2	102.3715	2.48548033587072	2.42790262511609	0.00766283524904215
1036	IMM	1	139.009	NA	NA	0.00571428571428571
1063	IMM	1	108.635	NA	NA	0.00467289719626168
1071	IMM	3	130.414666666667	11.0213259335405	8.45098654563946	0.0135135135135135
1078	IMM	0	NA	NA	NA	0
1083	IMM	3	115.859666666667	10.3952760585438	8.97229929760753	0.015
1109	IMM	11	113.647363636364	17.4244873570084	15.3320647303015	0.0691823899371069
1110	IMM	6	102.6855	18.5534416941979	18.0682196553534	0.0405405405405405
1117	IMM	5	104.6784	10.120363669355	9.66805345644849	0.0209205020920502
1142	IMM	0	NA	NA	NA	0
1147	IMM	0	NA	NA	NA	0
1149	IMM	6	111.2125	23.3242948510775	20.9727277518961	0.0335195530726257
1151	IMM	9	108.135111111111	22.2399648181177	20.5668303195857	0.037037037037037
1153	IMM	12	100.399916666667	17.5286761749703	17.4588553028051	0.0740740740740741
1159	IMM	9	90.961	14.614561736501	16.0668437423742	0.0376569037656904
1163	IMM	0	NA	NA	NA	0
1170	IMM	10	112.8793	17.1102185585755	15.1579772009354	0.0396825396825397
1171	IMM	7	107.495428571429	21.7486513057488	20.2321639113213	0.0285714285714286
1185	IMM	4	114.091	13.0316093403693	11.4221186074005	0.0164609053497942
1188	IMM	27	109.54462962963	17.2984142473504	15.791202458611	0.0773638968481375
1198	IMM	1	99.291	NA	NA	0.00467289719626168
1199	IMM	0	NA	NA	NA	0
1205	IMM	3	111.568333333333	22.7837233641329	20.4213173070013	0.0138888888888889
1214	IMM	9	104.653555555556	9.60640649659267	9.17924522066819	0.0294117647058824
1233	IMM	0	NA	NA	NA	0
1234	IMM	10	104.4711	19.6086891479262	18.7694866311604	0.0487804878048781
1247	IMM	2	102.3575	35.7675823127591	34.9437826370897	0.00888888888888889
1250	IMM	2	143.1505	23.7736370902729	16.6074425798533	0.0111111111111111
1255	IMM	9	110.900444444444	14.0164661212368	12.6387826410004	0.0297029702970297
1265	IMM	10	111.1712	21.5611086233215	19.3945092104083	0.0854700854700855
1274	IMM	7	101.064571428571	9.77398297961042	9.67102797889793	0.0736842105263158
1301	IMM	27	115.950074074074	14.7252242112378	12.6996246693475	0.111111111111111
1302	IMM	0	NA	NA	NA	0
1303	IMM	8	97.2885	11.6937804592258	12.0196944749131	0.0283687943262411
1304	IMM	0	NA	NA	NA	0
1309	IMM	2	103.415	3.95131269327043	3.82083130423095	0.00775193798449612
1312	IMM	3	112.075333333333	20.4109662763264	18.2118274104261	0.01
1322	IMM	13	101.579692307692	15.762478365751	15.5173519506294	0.068421052631579
1326	IMM	19	116.179105263158	20.7453826827796	17.8563801432186	0.0676156583629893
1329	IMM	1	104.95	NA	NA	0.0027027027027027
1344	IMM	0	NA	NA	NA	0
1345	IMM	2	90.007	11.8694944289974	13.1873014643277	0.00505050505050505
1348	IMM	1	109.873	NA	NA	0.0029940119760479
1354	IMM	7	114.954142857143	23.3846331196976	20.3425753422027	0.027027027027027
1357	IMM	1	126.248	NA	NA	0.00395256916996047
1392	IMM	0	NA	NA	NA	0
1397	IMM	2	96.49	21.2980562493388	22.0728119487396	0.00492610837438424
1405	IMM	0	NA	NA	NA	0
1409	IMM	2	100.2605	1.71049130369026	1.70604705112209	0.0118343195266272
1410	IMM	2	140.6465	8.40820673508925	5.97825522504239	0.00555555555555556
1416	IMM	6	103.0225	29.1374400780165	28.2825985372287	0.0342857142857143
1422	IMM	4	127.2475	16.0753337445914	12.6331234362887	0.0166666666666667
1423	IMM	44	102.700022727273	13.822717875461	13.4593133559164	0.107843137254902
1442	IMM	1	140.021	NA	NA	0.0075187969924812
1456	IMM	1	117.597	NA	NA	0.00390625
1469	IMM	0	NA	NA	NA	0
1477	IMM	0	NA	NA	NA	0
1479	IMM	4	99.42025	16.6126519932851	16.7095254671811	0.028169014084507
1483	IMM	15	91.0650666666667	11.6260900838629	12.7667946770619	0.0383631713554987
1484	IMM	3	110.873	24.3362748381917	21.9496855304643	0.0145631067961165
1491	IMM	0	NA	NA	NA	0
1515	IMM	14	90.478	19.3636814482879	21.4015356752889	0.0463576158940397
1521	IMM	2	101.866	17.6762553161013	17.3524584415814	0.00809716599190283
1523	IMM	19	113.290684210526	13.0624484222379	11.5300287161866	0.095959595959596
1532	IMM	7	115.705857142857	27.3092922917492	23.6023421511251	0.0304347826086957
1533	IMM	2	135.3345	4.11606857328689	3.04140376126332	0.01
1542	IMM	1	150.942	NA	NA	0.00900900900900901
1543	IMM	4	102.423	22.1157088514024	21.5925220423171	0.0208333333333333
1547	IMM	0	NA	NA	NA	0
1550	IMM	5	101.2052	12.1023727301716	11.9582518785315	0.0230414746543779
1553	IMM	3	123.386	13.247802798955	10.7368767923063	0.015625
1564	IMM	1	80.532	NA	NA	0.00341296928327645
1566	IMM	9	107.245888888889	11.138729521858	10.3861599146222	0.0414746543778802
1568	IMM	2	97.031	9.0877363518095	9.36580716658541	0.00813008130081301
1570	IMM	1	117.35	NA	NA	0.00408163265306122
1574	IMM	0	NA	NA	NA	0
1578	IMM	1	97.028	NA	NA	0.00632911392405063
1586	IMM	0	NA	NA	NA	0
1595	IMM	1	96.695	NA	NA	0.00523560209424084
1603	IMM	18	110.418222222222	24.9267465977354	22.5748486944203	0.0942408376963351
1606	IMM	44	154.251659090909	36.5285360040888	23.6811300567992	0.109725685785536
1616	IMM	1	152.597	NA	NA	0.0050761421319797
1617	IMM	0	NA	NA	NA	0
1619	IMM	5	107.4966	18.4281719874761	17.1430277678328	0.0149700598802395
1620	IMM	0	NA	NA	NA	0
1632	IMM	12	96.0386666666667	14.7322846486788	15.3399512508977	0.0869565217391304
1636	IMM	10	101.3383	14.0223441696141	13.8371614380882	0.0862068965517241
1641	IMM	0	NA	NA	NA	0
1642	IMM	2	122.977	0.774989032180459	0.630190224335004	0.0111731843575419
1646	IMM	28	120.601464285714	23.7620589354233	19.7029605537202	0.0816326530612245
1650	IMM	1	87.563	NA	NA	0.00552486187845304
1658	IMM	0	NA	NA	NA	0
1665	IMM	6	106.501333333333	14.2931343471845	13.4206154043623	0.0535714285714286
1689	IMM	0	NA	NA	NA	0
1701	IMM	7	102.709857142857	12.9294521723154	12.5883265072913	0.0252707581227437
1703	IMM	25	103.21476	21.7542542396501	21.0766892638709	0.0769230769230769
1714	IMM	0	NA	NA	NA	0
1716	IMM	4	107.986	8.82618868292916	8.17345645077061	0.0186915887850467
1719	IMM	3	114.244666666667	6.48176799440811	5.67358475763254	0.0129310344827586
1722	IMM	4	98.7075	9.68315225877744	9.80994580835037	0.0408163265306122
1739	IMM	0	NA	NA	NA	0
1742	IMM	9	98.5783333333333	17.4389850980497	17.6904848239637	0.0326086956521739
1753	IMM	8	111.83075	21.4458611508142	19.1770699479474	0.0404040404040404
1754	IMM	5	107.9648	11.0076252071008	10.1955685622543	0.0289017341040462
1764	IMM	1	116.296	NA	NA	0.00689655172413793
1772	IMM	15	98.7987333333333	11.8929625317224	12.0375657971213	0.0592885375494071
1773	IMM	11	114.208545454545	15.0308713477538	13.1608990272414	0.0718954248366013
1809	IMM	5	97.6742	12.382353580802	12.6771998959828	0.0211864406779661
1818	IMM	6	105.845833333333	23.5018593597755	22.2038587818215	0.0149253731343284
1829	IMM	2	93.3035	19.8223243970025	21.2449955221428	0.0114942528735632
1830	IMM	9	110.431111111111	16.7497924348665	15.1676391429346	0.032967032967033
1837	IMM	2	143.0375	16.640343881663	11.6335533560521	0.00881057268722467
1851	IMM	7	96.1264285714286	4.86123594905462	5.05712739076994	0.0133079847908745
1853	IMM	0	NA	NA	NA	0
1856	IMM	0	NA	NA	NA	0
1868	IMM	1	105.608	NA	NA	0.00561797752808989
1872	IMM	2	94.9375	19.4122024639143	20.4473495340769	0.00884955752212389
1881	IMM	2	119.8325	2.82064895015314	2.35382634106202	0.00956937799043062
1883	IMM	1	99.334	NA	NA	0.00434782608695652
1915	IMM	7	88.885	13.6732670078027	15.3830983943328	0.0195530726256983
1940	IMM	16	96.850875	7.8708530996752	8.12677541599412	0.0663900414937759
1942	IMM	5	94.545	13.0432828114704	13.7958462229313	0.0178571428571429
1945	IMM	2	91.836	14.415078841269	15.6965447550731	0.00602409638554217
1947	IMM	3	92.5313333333333	18.8068320121527	20.324825477661	0.00898203592814371
1990	IMM	1	129.191	NA	NA	0.00357142857142857
1998	IMM	0	NA	NA	NA	0
2002	IMM	0	NA	NA	NA	0
2022	IMM	3	102.167666666667	11.9302219733471	11.6771013399677	0.0140845070422535
2032	IMM	2	109.0845	1.31592571978817	1.20633611538593	0.00938967136150235
2041	IMM	69	113.699985507246	20.388621853213	17.9319476271293	0.372972972972973
2049	IMM	0	NA	NA	NA	0
2061	IMM	1	108.692	NA	NA	0.00709219858156028
2088	IMM	0	NA	NA	NA	0
2089	IMM	0	NA	NA	NA	0
2092	IMM	39	129.394333333333	23.0408488505607	17.8066908009063	0.180555555555556
2098	IMM	7	108.872857142857	21.8220854520413	20.0436417530657	0.0360824742268041
2102	IMM	0	NA	NA	NA	0
2104	IMM	0	NA	NA	NA	0
2111	IMM	0	NA	NA	NA	0
2130	IMM	3	124.039	11.7843829282657	9.50054654444626	0.0164835164835165
2133	IMM	1	113.056	NA	NA	0.00505050505050505
2146	IMM	1	95.047	NA	NA	0.00613496932515337
2151	IMM	3	118.045666666667	15.2281138140393	12.9001887524088	0.0115384615384615
2165	IMM	0	NA	NA	NA	0
2167	IMM	10	110.5445	14.9022891325088	13.4808055873506	0.0206185567010309
2176	IMM	6	96.2615	19.2242660900228	19.9708773393546	0.0186915887850467
2179	IMM	0	NA	NA	NA	0
2180	IMM	2	120.6465	14.2149676221932	11.7823290540489	0.0075187969924812
2183	IMM	3	109.63	14.7097249804339	13.4176092132025	0.00925925925925926
2210	IMM	2	104.045	31.0207744906538	29.8147671590695	0.00793650793650794
2230	IMM	10	101.3779	18.2058298199597	17.9583812842441	0.0564971751412429
2232	IMM	6	105.7045	22.9135057269725	21.6769444318572	0.0237154150197628
2234	IMM	9	115.123222222222	23.5898459340972	20.4909535007297	0.0391304347826087
2235	IMM	0	NA	NA	NA	0
2246	IMM	18	119.851888888889	20.0420927341283	16.722383702028	0.0849056603773585
